# Supplementary material for: Effects of additional oral theophylline with inhaled therapy in patients with stable chronic obstructive pulmonary disease: A systematic review and meta-analysis
Source: PLoS One. 2025 May 6;20(5):e0321984. doi: 10.1371/journal.pone.0321984 (PMC12054895; doi:10.1371/journal.pone.0321984)
Supplement: S1 Data — (XLSX) [file pone.0321984.s001.xlsx]

## Sheet: Sheet1
FEV1% pred	Inhaled therapy + oral theophylline			Inhaled therapy			data extractors and date of data extraction
	MD	SD	TOTAL	MD	SD	TOTAL
CJ.CLARK 1980	5.5	22.8	20	0.6	22.1	20	Extrated by Qiang Yang On January 3, 2024 Extrated by Pingxiu Tang On January 4, 2024
Graham Devereux 2018	0.3	20.3	788	-0.2	20.8	779	Extrated by Qiang Yang On January 3, 2024 Extrated by Pingxiu Tang On January 4, 2024
Koichi Nishimura 1995	1.7	17.3	24	-1.1	17	24	Extrated by Qiang Yang On January 3, 2024 Extrated by Pingxiu Tang On January 4, 2024
xiao-feng Xiong 2018	5.37	17.2	85	6.74	19.2	85	Extrated by Qiang Yang On January 3, 2024 Extrated by Pingxiu Tang On January 4, 2024
FEV1	Inhaled therapy + oral theophylline			Inhaled therapy
	MD	SD	TOTAL	MD	SD	TOTAL
CJ.CLARK 1980	0.3	0.95	20	0.1	0.95	20	Extrated by Qiang Yang On January 3, 2024 Extrated by Pingxiu Tang On January 4, 2024
Koichi Nishimura 1993	0.08	0.38	12	-0.02	0.35	12	Extrated by Qiang Yang On January 3, 2024 Extrated by Pingxiu Tang On January 4, 2024
Peter Thomas 1992	0.25	0.37	12	0.09	0.36	12	Extrated by Qiang Yang On January 3, 2024 Extrated by Pingxiu Tang On January 4, 2024
Richard L 2001	0.16	0.02	313	0.07	0.02	310	Extrated by Qiang Yang On January 3, 2024 Extrated by Pingxiu Tang On January 4, 2024
Subramanian 2015	0.26	0.05	24	0.21	0.08	26	Extrated by Qiang Yang On January 3, 2024 Extrated by Pingxiu Tang On January 4, 2024
V.B ELLIA 2002	0.11	0.05	75	0.04	0.04	80	Extrated by Qiang Yang On January 3, 2024 Extrated by Pingxiu Tang On January 4, 2024
Xiao-feng Xiong 2018	0.17	0.55	85	0.12	0.48	85	Extrated by Qiang Yang On January 3, 2024 Extrated by Pingxiu Tang On January 4, 2024
FVC	Inhaled therapy + oral theophylline			Inhaled therapy
	MD	SD	TOTAL	MD	SD	TOTAL
Koichi Nishimura 1993	0.25	0.79	12	0.17	0.57	12	Extrated by Qiang Yang On January 3, 2024 Extrated by Pingxiu Tang On January 4, 2024
Peter Thomas 1992	0.42	0.55	12	0.28	0.57	12	Extrated by Qiang Yang On January 3, 2024 Extrated by Pingxiu Tang On January 4, 2024
Richard L 2001	0.24	0.03	313	0.1	0.03	310	Extrated by Qiang Yang On January 3, 2024 Extrated by Pingxiu Tang On January 4, 2024
V.B ELLIA 2002	0.12	0.07	75	0.01	0.05	80	Extrated by Qiang Yang On January 3, 2024 Extrated by Pingxiu Tang On January 4, 2024
Xiao-feng Xiong 2018	0.25	0.86	85	0.17	0.66	85	Extrated by Qiang Yang On January 3, 2024 Extrated by Pingxiu Tang On January 4, 2024
FEV1/FVC%	Inhaled therapy + oral theophylline			Inhaled therapy
	MD	SD	TOTAL	MD	SD	TOTAL
CJ.CLARK 1980	3.5	15.7	20	-0.9	14.8	20	Extrated by Qiang Yang On January 5, 2024 Extrated by Pingxiu Tang On January 5, 2024
Peter Thomas 1992	-0.6	12.4	12	-4.1	12.4	12	Extrated by Qiang Yang On January 5, 2024 Extrated by Pingxiu Tang On January 5, 2024
Xiao-feng Xiong 2018	2.14	10.4	85	3.4	12	85	Extrated by Qiang Yang On January 5, 2024 Extrated by Pingxiu Tang On January 5, 2024
PEFR	Inhaled therapy + oral theophylline			Inhaled therapy
	MD	SD	TOTAL	MD	SD	TOTAL
Koichi Nishimura 1995	34	126	24	34	123.7	24	Extrated by Qiang Yang On January 5, 2024 Extrated by Pingxiu Tang On January 5, 2024
V.B ELLIA 2002	9.9	4.9	75	-1.8	5.6	80	Extrated by Qiang Yang On January 5, 2024 Extrated by Pingxiu Tang On January 5, 2024
Hospital admissions	Inhaled therapy + oral theophylline			Inhaled therapy
	MD	SD	TOTAL	MD	SD	TOTAL
Borja G. Cosío 2016	0.72	1.003	36	1	1.52	34	Extrated by Qiang Yang On January 6, 2024 Extrated by Pingxiu Tang On January 7, 2024
Graham Devereux 2018	0.17	0.49	788	0.24	0.66	779	Extrated by Qiang Yang On January 6, 2024 Extrated by Pingxiu Tang On January 7, 2024
Exacerbation rate	Inhaled therapy + oral theophylline		Inhaled therapy
	N	TOTAL	N	TOTAL
Borja G. Cosío 2016	19	36	22	34			Extrated by Qiang Yang On January 6, 2024 Extrated by Pingxiu Tang On January 7, 2024
Graham Devereux 2018	106	788	130	799			Extrated by Qiang Yang On January 6, 2024 Extrated by Pingxiu Tang On January 7, 2024
Richard L 2001	40	313	56	310			Extrated by Qiang Yang On January 6, 2024 Extrated by Pingxiu Tang On January 7, 2024
Xiao-feng Xiong 2018	3	85	4	85			Extrated by Qiang Yang On January 6, 2024 Extrated by Pingxiu Tang On January 7, 2024
Total symptom score	Inhaled therapy + oral theophylline			Inhaled therapy
	MD	SD	TOTAL	MD	SD	TOTAL
Peter Thomas 1992	-1.02	0.74	12	-0.56	0.78	12	Extrated by Qiang Yang On January 6, 2024 Extrated by Pingxiu Tang On January 7, 2024
Richard L 2001	-0.22	0.04	313	-0.15	0.03	310	Extrated by Qiang Yang On January 6, 2024 Extrated by Pingxiu Tang On January 7, 2024
Subramanian 2015	0.26	0.05	24	0.21	0.08	26	Extrated by Qiang Yang On January 6, 2024 Extrated by Pingxiu Tang On January 7, 2024
Adverse reactions	Inhaled therapy + oral theophylline		Inhaled therapy
	N	TOTAL	N	TOTAL
Graham Devereux 2018	341	788	308	799			Extrated by Qiang Yang On January 8, 2024 Extrated by Pingxiu Tang On January 8, 2024
Richard L 2001	67	313	36	310			Extrated by Qiang Yang On January 8, 2024 Extrated by Pingxiu Tang On January 8, 2024
V.B ELLIA 2002	7	75	5	80			Extrated by Qiang Yang On January 8, 2024 Extrated by Pingxiu Tang On January 8, 2024
Xiao-feng Xiong 2018	19	85	17	85			Extrated by Qiang Yang On January 8, 2024 Extrated by Pingxiu Tang On January 8, 2024
Gastrointestinal adverse reactions	Inhaled therapy + oral theophylline		Inhaled therapy
	N	TOTAL	N	TOTAL
Graham Devereux 2018	302	883	235	818			Extrated by Qiang Yang On January 8, 2024 Extrated by Pingxiu Tang On January 8, 2024
Richard L 2001	34	67	12	36			Extrated by Qiang Yang On January 8, 2024 Extrated by Pingxiu Tang On January 8, 2024
V.B ELLIA 2002	10	15	0	7			Extrated by Qiang Yang On January 8, 2024 Extrated by Pingxiu Tang On January 8, 2024
Xiao-feng Xiong 2018	1	19	0	17			Extrated by Qiang Yang On January 8, 2024 Extrated by Pingxiu Tang On January 8, 2024
Cardiovascular adverse reactions	Inhaled therapy + oral theophylline		Inhaled therapy
	N	TOTAL	N	TOTAL
Graham Devereux 2018	42	883	50	818			Extrated by Qiang Yang On January 8, 2024 Extrated by Pingxiu Tang On January 8, 2024
V.B ELLIA 2002	0	15	1	7			Extrated by Qiang Yang On January 8, 2024 Extrated by Pingxiu Tang On January 8, 2024
Xiao-feng Xiong 2018	1	19	0	17			Extrated by Qiang Yang On January 8, 2024 Extrated by Pingxiu Tang On January 8, 2024
Neurological adverse reactions	Inhaled therapy + oral theophylline		Inhaled therapy
	N	TOTAL	N	TOTAL
Graham Devereux 2018	258	883	50	818			Extrated by Qiang Yang On January 8, 2024 Extrated by Pingxiu Tang On January 8, 2024
Richard L 2001	4	15	3	7			Extrated by Qiang Yang On January 8, 2024 Extrated by Pingxiu Tang On January 8, 2024
V.B ELLIA 2002	17	67	12	37			Extrated by Qiang Yang On January 8, 2024 Extrated by Pingxiu Tang On January 8, 2024
