# Supplementary material for: Effects of additional oral theophylline with inhaled therapy in patients with stable chronic obstructive pulmonary disease: A systematic review and meta-analysis
Source: PLoS One. 2025 May 6;20(5):e0321984. doi: 10.1371/journal.pone.0321984 (PMC12054895; doi:10.1371/journal.pone.0321984)
Supplement: S2 Data — (XLSX) [file pone.0321984.s002.xlsx]

## Sheet: Sheet1
Number	Sources screened
1	Xuan Bai Cheng Qi formula as an adjuvant treatment of acute exacerbation of chronic obstructive pulmonary disease of the syndrome type phlegm-heat obstructing the lungs: A multicenter, randomized, double-blind, placebo-controlled clinical trial. BMC Complementary and Alternative Medicine, 14.
2	What is the role of non-inhaled drug management in acute COPD exacerbation? Revue Des Maladies Respiratoires, 34, 423-426.
3	Vulnerability, beliefs, treatments and economic burden of chronic obstructive pulmonary disease in rural areas in China: a cross-sectional study. Bmc Public Health, 12.
4	Vitamin E and vitamin C supplementation in patients with chronic obstructive pulmonary disease. International Journal for Vitamin and Nutrition Research, 77, 272-279.
5	Verapamil causes decreased diaphragm endurance but no decrease of nocturnal O(2) saturation in patients with chronic obstructive pulmonary disease. Eur J Clin Pharmacol, 55, 729-32.
6	Ventricular arrhythmias in chronic obstructive lung disease (COLD): Effect of theophylline in therapeutic doses. Atemwegs- und Lungenkrankheiten, 20, 510-514.
7	Ventilatory assistance improves exercise endurance in stable congestive heart failure. American Journal of Respiratory and Critical Care Medicine , 160, 1804-1811.
8	Value of theophylline treatment in patients handicapped by chronic obstructive lung disease. Thorax, 48, 227-32.
9	Use of theophylline in chronic obstructive pulmonary disease: examining the evidence. Current Opinion in Pulmonary Medicine, 12, 132-139.
10	Use of spirometry and patterns of prescribing in COPD in primary care. Respiratory Medicine, 101, 1753-1760.
11	Use of low-dose oral theophylline as an adjunct to inhaled corticosteroids in preventing exacerbations of chronic obstructive pulmonary disease: study protocol for a randomised controlled trial. Trials, 16, 267.
12	Use of inhaled anticholinergic agents in obstructive airway disease. Respiratory Care, 52, 833-851.
13	Use of a 4-week up-titration regimen of roflumilast in patients with severe COPD. International Journal of COPD, 13, 813-822.
14	Two different dosages of nebulized steroid versus parenteral steroid in the management of COPD exacerbations: A randomized control trial. Medical Science Monitor, 20, 513-520.
15	Different Dosages of Nebulized Steroid Versus Parenteral Steroid in the Management of COPD Exacerbations. https://clinicaltrials.gov/show/NCT01865500.
16	Treatment with the immunomodulator AM3 improves the health-related quality of life of patients with COPD.
17	Treatment of stable chronic obstructive pulmonary disease. Lancet, 364, 791-802.
18	Treatment of reversible chronic airways obstruction with doxofylline compared with slow-release theophylline: a double-blind, randomized, multicentre trial. International journal of clinical pharmacology research, 9, 397‐405.
19	Treatment of patients with chronic obstructive pulmonary disease (COPD) by primary care physicians. Medicina-Buenos Aires, 64, 445-454.
20	Treatment of patients with chronic airways obstruction: a controlled study with bamyphylline. Pharmatherapeutica, 5, 416-22.
21	Treatment of moderate chronic obstructive pulmonary disease (stable) with doxofylline compared with slow release theophylline--a multicentre trial. J Indian Med Assoc, 106, 791-2, 794.
22	Treatment of lung disease in alpha-1 antitrypsin deficiency: A systematic review. International Journal of COPD, 12, 1295-1308.
23	Treatment of exacerbations of chronic obstructive pulmonary diseases. Terapevticheskii Arkhiv, 74, 74-79.
24	Treatment of chronic obstructive respiratory disease with a new purified theophylline preparation in delayed-action form]. Wien Med Wochenschr, 134, 163-9.
25	Treatment of chronic obstructive pulmonary disease with two sustained-release theophylline preparations. J Int Med Res, 15, 352-60.
26	Treatment of chronic obstructive pulmonary disease with orally administered theophylline. A double-blind, controlled study.
27	Treatment of asthma with an extempore combination of a bronchodilator, salbutamol, and a new antihistamine drug, oxatomide. International journal of clinical pharmacology research, 6, 105‐111.
28	Treatment for acute asthma in the Emergency Department: practical aspects. European Review for Medical and Pharmacological Sciences, 14, 209-214.
29	The treatment effects of low-dose theophylline combined with an inhaled corticosteroid in COPD. Chest, 137, 1338-44.
30	Treatment effects of low-dose theophylline combined with an inhaled corticosteroid in COPD. Chest, 137, 1338-1344.
31	Treadmill endurance during 2-year treatment with tiotropium in patients with COPD: A randomized trial. Chest, 144, 490-497.
32	Tolerance to bronchodilating effects of salmeterol in COPD. Respiratory Medicine, 97, 1014-1020.
33	Tolerance and effect of short-term theophylline infusions]. Pneumologie, 47, 30-5.
34	Tiotropium in the treatment of chronic obstructive pulmonary disease: Review of clinical trials. Today's Therapeutic Trends, 21, 37-48.
35	Tiotropium handihaler® and respimat®in copd: A pooled safety analysis. International Journal of COPD, 10, 239-259.
36	Tiotropium for the treatment of chronic obstructive pulmonary disease. Clinical Practice, 10, 141-155.
37	Tiotropium bromide: A review of its use as maintenance therapy in patients with COPD. Treatments in Respiratory Medicine, 3, 247-268.
38	Tiotropium bromide: a long-acting anticholinergic bronchodilator for the treatment of patients with chronic obstructive pulmonary disease. Int J Clin Pract, 57, 906-9.
39	Tiotropium bromide for chronic obstructive pulmonary disease. Expert Review of Respiratory Medicine, 3, 211-220.
40	Tiotropium as a first maintenance drug in COPD: secondary analysis of the UPLIFT trial. Eur Respir J, 36, 65-73.
41	Tiotropium and exercise training in COPD patients: Effects on dyspnea and exercise tolerance.
42	Time-related distribution of a sustained-release theophylline in the treatment of chronic obstructive lung disease. Presse Medicale, 17, 193-196.
43	Three-minute constant rate step test for detecting exertional dyspnea relief after bronchodilation in COPD. International Journal of COPD, 11, 2991-3000.
44	Thermogenic effect of bronchodilators in patients with chronic obstructive pulmonary disease. Thorax, 52, 130-5.
45	Therapeutic efficacy of volatile oils in chronic obstructive bronchitis. Therapiewoche, 36, 1162-1166.
46	Theophylline-improved swallowing reflex in elderly nursing home patients. J Am Geriatr Soc, 52, 1787-8.
47	Theophylline treatment of irreversible, chronic obstructive pulmonary disease. Ugeskrift for laeger, 156, 5696-5699.
48	Theophylline plus salbutamol in chronic bronchial obstruction. The additive effects of combination therapy in comparison with salbutamol monotherapy. Fortschritte der Medizin, 107, 255-258.
49	Theophylline in the treatment of chronic obstructive pulmonary disease: a randomized, double-blind, placebo-controlled study. Zhonghua jie he he hu xi za zhi [Chinese journal of tuberculosis and respiratory diseases], 29, 577‐582.
50	THEOPHYLLINE IN THE TREATMENT OF BRONCHIAL-ASTHMA - AN OPEN COMPARATIVE, RANDOMIZED STUDY. Acta Therapeutica, 21, 101-111.
51	Theophylline in maintenance treatment of chronic asthma: concentration-dependent additional effect to beta 2-agonist therapy. Eur J Respir Dis, 70, 35-43.
52	Theophylline in Chronic Obstructive Pulmonary Disease. https://clinicaltrials.gov/show/NCT00299858.
53	Theophylline improves measurements of respiratory muscle efficiency. Chest, 110, 1437-1442.
54	Theophylline improves gas exchange during rest, exercise, and sleep in severe chronic obstructive pulmonary disease. American Review of Respiratory Disease , 148, 1030-1036.
55	Theophylline for irreversible chronic airflow limitation: a randomized study comparing n of 1 trials to standard practice. Chest, 115, 38-48.
56	Theophylline drug interaction. Annals of Pharmacotherapy, 29, 378-380.
57	Theophylline clearance in patients with severe chronic obstructive pulmonary disease receiving supplemental oxygen and the effect of acute hypoxemia. American Review of Respiratory Disease, 133, 1110-1114.
58	Theophylline blood levels and pulmonary function tests utilizing standard and sustained-release theophylline tablets. Current Therapeutic Research - Clinical and Experimental, 35, 331-336.
59	Theophylline and systemic corticosteroids in COPD: The TASCS trial. American Journal of Respiratory and Critical Care Medicine, 199.
60	Theophylline and Steroids in Chronic Obstructive Pulmonary Disease (COPD) Study. https://clinicaltrials.gov/show/NCT02261727.
61	Theophylline and salbutamol improve pulmonary function in patients with irreversible chronic obstructive pulmonary disease. Chest, 101, 160-165.
62	Theophylline and Its Association with COPD Exacerbations: A Systematic Review and Meta- Analysis. American Journal of Respiratory and Critical Care Medicine, 205.
63	Theophylline and diaphragmatic contractility. Investigation of a dose-response relationship. American review of respiratory disease, 138, 1532‐1534.
64	The usefulness of theophylline in nonasthmatic airway obstruction. Angiology, 30, 744-9.
65	The therapeutic efficacy of erdosteine in the treatment of chronic obstructive bronchitis: a meta-analysis of individual patient data. Pulmonary Pharmacology and Therapeutics, 23, 135-144.
66	The study of long term curative effect of chronic obstructive pulmonary disease in remission stage treated with TCM. Pak J Pharm Sci, 30, 1121-1124.
67	The Study of Efficacy, Tolerability and Safety of Theophylline Given Along with Formoterol Plus Budesonide in COPD. J Clin Diagn Res, 9, Oc10-3.
68	The role of theophylline in the treatment of dyspnea in COPD. Chest, 92, 2S-6S.
69	The role of N-acetylcysteine in reducing number of exacerbations in patients with moderate to severe chronic obstructive pulmonary disease; a meta-analysis. Respirology, 14, A268.
70	The Neltenexine versus carbocysteine in the treatment of exacerbations of mild chronic obstructive pulmonary disease: A randomized, controlled, open-label study. Current Therapeutic Research-Clinical and Experimental, 62, 851-861.
71	The mechanism of action of doxofylline is unrelated to HDAC inhibition, PDE inhibition or adenosine receptor antagonism. Pulmonary Pharmacology & Therapeutics, 25, 55-61.
72	The MCID of the Transition Dyspnea Index is a total score of one unit. COPD: Journal of Chronic Obstructive Pulmonary Disease, 2, 99-103.
73	The influence of reproterol and aminophylline on hemodynamics and airway-resistance in patients with chronic obstructive lung-disease. Intensivmedizin, 19, 245‐252.
74	The influence of hexoprenaline and aminophylline on mucociliary clearance of the bronchial system in patients with chronic obstructive airway diseases. Atemwegs- und lungenkrankheiten, 8, 205‐208.
75	The impact of chronic obstructive pulmonary disease in patients hospitalized for worsening heart failure with reduced ejection fraction: An analysis of the EVEREST trial. Journal of Cardiac Failure, 18, 515-523.
76	The impact of "world health organization - government of India guidelines on chronic obstructive pulmonary diseases-2003" on quality of life. Lung India, 26, 102-105.
77	THE Home monitoring of theophylline levels: a novel therapeutic approach. Pharmacotherapy, 10, 294‐300.
78	The efficacy of orally administered theophylline, inhaled salbutamol, and a combination of the two as chronic therapy in the management of chronic bronchitis with reversible air-flow obstruction. American Review of Respiratory Disease, 131, 747-751.
79	The efficacy of isoproterenol inhalation for predicting the response to orally administered theophylline in chronic obstructive pulmonary disease. Am Rev Respir Dis , 126, 656-9.
80	The efficacy of adding budesonide/formoterol to ipratropium plus theophylline in managing severe chronic obstructive pulmonary disease: an open-label, randomized study in China. Therapeutic advances in respiratory disease, 13, 1753466619853500.
81	The effects of theophylline on metabolic rate in chronic obstructive lung disease patients. Journal of the American College of Nutrition, 15, 403-407.
82	The effects of theophylline and salbutamol on right and left ventricular function in chronic bronchitis and emphysema. Br J Dis Chest, 78, 358-62.
83	The effects of nitrazepam and flunitrazepam on oxygen desaturation during sleep in patients with stable hypoxemic nonhypercapnic COPD. Chest, 95, 765-8.
84	The effects of inhaled fluticasone on airway inflammation in Chronic Obstructive Pulmonary Disease: A double-blind, placebo-controlled biopsy study. American Journal of Respiratory and Critical Care Medicine, 165, 1592-1596.
85	The effects of doxofylline versus theophylline on sleep architecture in COPD patients. Monaldi Archives for Chest Disease, 50, 98-103.
86	The Effect of Thoracic Epidural Anesthesia on Pulmonary Shunt Fraction and Arterial Oxygenation During One-Lung Ventilation. Journal of Cardiothoracic and Vascular Anesthesia, 24, 456-462.
87	The effect of theophylline in slow-release or regular preparations in chronic obstructive lung disease. A double-blind study comparing Nuelin Depot, Nuelin and placebo
88	The effect of maintenance theophylline therapy on lung work in severe chronic obstructive pulmonary disease while standing and walking. Am Rev Respir Dis, 130, 600-5.
89	The effect of low-dose corticosteroids and theophylline on the risk of acute exacerbations of COPD: the TASCS randomised controlled trial. Eur Respir J, 57.
90	The effect of long-acting dual bronchodilator therapy on exercise tolerance, dynamic hyperinflation, and dead space during constant work rate exercise in COPD. Journal of Applied Physiology, 130, 2009-2018.
91	The effect of inhaled tiotropium bromide on lung mucociliary clearance in patients with COPD. Chest, 125, 1726-1734.
92	The effect of increasing doses of β-agonists on airflow in patients with chronic airflow limitation. Respiratory Medicine, 87, 433-438.
93	The effect of high-dose inhaled beclomethasone dipropionate in patients with stable COPD. Chest, 115, 31-37.
94	The effect of erythromycin on theophylline pharmacokinetics in chronic bronchitis. American review of respiratory disease, 127, 581‐584.
95	The effect of carotid chemoreceptor inhibition on exercise tolerance in chronic obstructive pulmonary disease: A randomized-controlled crossover trial. Respiratory Medicine, 160.
96	The Effect of Acebrophylline vs Sustained Release Theophylline in Patients of COPD- A Comparative Study. J Clin Diagn Res, 8, Mc11-4.
97	The degree of arm elevation impacts the endurance and cardiopulmonary adaptations of COPD patients performing upper-limb exercise: a cross-over study. European Journal of Physical and Rehabilitation Medicine, 54, 690-697.
98	The course of inhalation profiles during an exacerbation of obstructive lung disease. Respiratory Medicine, 98, 1173-1179.
99	The Conversion from twice- to once-daily extended-release theophylline treatment in patients with reversible airway obstruction. Journal of asthma, 32, 275‐284.
100	The Compliance measure development and assessment of theophylline therapy in ambulatory patients. J Clin Pharm Ther, 12, 19-26.
101	The combined effect of theophylline and terbutaline in patients with chronic obstructive airway diseases. Eur J Respir Dis, 63, 13-22.
102	The clinical application value of compound Stachys sieboldii Miq granules to stable COPD patients. Minerva Medica, 114, 152-161.
103	THE CLINAFLOXACIN-THEOPHYLLINE DRUG-INTERACTION. Annals of Pharmacotherapy, 29, 378-380.
104	The chronic obstructive pulmonary disease exacerbation. Clinics in Chest Medicine, 21, 705-721.
105	The Bufei Jianpi Formula Improves Mucosal Immune Function by Remodeling Gut Microbiota Through the SCFAs/GPR43/NLRP3 Pathway in Chronic Obstructive Pulmonary Disease Rats. International Journal of COPD, 17, 1285-1298.
106	The asthma-chronic obstructive pulmonary disease overlap syndrome: Pharmacotherapeutic considerations. Expert Review of Clinical Pharmacology, 6, 197-219.
107	The application of integrated traditional chinese medicine and western medicine in the treatment of respiratory failure caused by chronic obstructive pulmonary disease. Chinese journal of information on traditional chinese medicine, 13, 61‐62.
108	THE ADDITIVE EFFECT OF THEOPHYLLINE ON A HIGH-DOSE COMBINATION OF INHALED SALBUTAMOL AND IPRATROPIUM BROMIDE IN STABLE COPD. Chest, 107, 718-723.
109	Terbutaline in COPD comparison between Turbuhaler® and chlorofluorocarbon (CFC) inhaler. Lung, 172, 271-280.
110	Temazepam 10 mg does not affect breathing and gas exchange in patients with severe normocapnic COPD. Respiratory Medicine, 104, 518-524.
111	Temafloxacin compared with ciprofloxacin in mild to moderate lower respiratory tract infections in ambulatory patients: A multicenter, double- blind, randomized study. Chest, 100, 1497-1502.
112	Targeting asthma control in real-life clinical practice by using ICS/LABA combination. Klinicka Farmakologie a Farmacie, 33, 11-16.
113	Systemic corticosteroids in the treatment of acute exacerbations of chronic obstructive pulmonary disease. American Journal of Health-System Pharmacy, 67, 1061-1069.
114	Systematic review and Meta-analysis on efficacy and safety of Buzhong Yiqi Decoction for stable chronic obstructive pulmonary disease]. Zhongguo Zhong Yao Za Zhi, 45, 5344-5355.
115	Systematic review and Meta-analysis on efficacy and safety of Buzhong Yiqi Decoction for stable chronic obstructive pulmonary disease. Zhongguo Zhongyao Zazhi, 45, 5344-5355.
116	Sympathomimetic/xanthine broncholysis in obstructive ventilatory disorders. International Journal of Clinical Pharmacology Therapy and Toxicology, 9, 6-15.
117	Survey of chest physicians regarding COPD diagnosis and treatment. Medicina, 64, 113-119.
118	Study on efficacy and safety of doxofylline for preventing ticagrelor-related dyspnea in patients with chronic obstructive pulmonary disease. Pharmaceutical Care and Research, 20, 428-432.
119	Study of the use of noninvasive ventilation of the lungs in acute respiratory insufficiency due exacerbation of chronic obstructive pulmonary disease.
120	Study of body composition, lung function, and quality of life following use of anabolic steroids in patients with chronic obstructive pulmonary disease. Nutrition in Clinical Practice, 29, 238-245.
121	Slow release theophylline disposition and effect in elderly patients with chronic obstructive lung disease: influence of dose formulation and institutionalization. Biopharm Drug Dispos, 10, 481-8.
122	Sleep quality and nocturnal respiratory function with once-daily theophylline (Uniphyl) and inhaled salbutamol in patients with COPD. Chest, 110, 648-53.
123	Should study subjects see their previous responses: data from a randomized control trial. J Clin Epidemiol, 42, 913-20.
124	Shengmai injection as an adjunctive therapy for the treatment of chronic obstructive pulmonary disease: A systematic review and meta-analysis. Complementary Therapies in Medicine, 43, 140-147.
125	Severe exacerbations of COPD and asthma. Incremental benefit of adding ipratropium to usual therapy. Chest, 98, 295-297.
126	Serum theophylline concentrations in patients with chronic obstructive pulmonary disease - A comparison of two methods. Pneumologie, Sonderheft, 44, 283-284.
127	Serum theophylline concentrations in patients with chronic obstructive lung diseases: a comparison of 2 methods. Pneumologie (Stuttgart, Germany), 44 Suppl 1, 283‐284.
128	Serum theophylline and ventilatory function in chronic obstructive lung disease. Comparison between two slow-release formulations of theophylline. International Journal of Clinical Pharmacology Therapy and Toxicology, 23, 560-564.
129	Salmeterol/fluticasone propionate in a Single Inhaler Device versus theophylline + fluticasone propionate in patients with COPD. Pulmonary Pharmacology and Therapeutics, 17, 141-145.
130	Salmeterol versus slow-release theophylline in patients with reversible obstructive pulmonary disease. Monaldi Archives for Chest Disease, 54, 302-306.
131	Salmeterol plus theophylline combination therapy in the treatment of COPD. Chest, 119, 1661-1670.
132	Salmeterol & fluticasone 50 microg/250 microg bid in combination provides a better long-term control than salmeterol 50 microg bid alone and placebo in COPD patients already treated with theophylline. Pulm Pharmacol Ther, 16, 241-6.
133	Salbutamol induced hypokalaemia: The effect of theophylline alone and in combination with adrenaline. British Journal of Clinical Pharmacology, 25, 571-578.
134	Safety of chronic obstructive pulmonary disease medications: A primary care perspective. Postgraduate Medicine, 123, 72-79.
135	Safety and tolerability of regadenoson pharmacological stress for pre-operative evaluation of patients scheduled to undergo medium to high-risk non-cardiac surgery: A randomized controlled study with dipyridamole/preliminary results. European Journal of Nuclear Medicine and Molecular Imaging, 45, S366-S367.
136	Safety and tolerability of regadenoson compared with dipyridamole in myocardial perfusion imaging in patients scheduled to undergo medium to high-risk noncardiac surgery: a randomized controlled study. Nuclear Medicine Communications, 43, 256-264.
137	Safety and efficacy of once-daily Uniphyl tablets compared with twice-daily Theo-Dur tablets in elderly patients with chronic airflow obstruction. American Journal of Medicine, 85, 48-53.
138	Role of theophyllines in severe chronic obstructive pulmonary disease. Postgrad Med J, 67 Suppl 4, S30-3.
139	Role of omalizumab in COPD and bilateral bronchiectasis. Respirology, 14, A216.
140	Roflumilast: The evidence for its clinical potential in the treatment of chronic obstructive pulmonary disease. Core Evidence, 1, 23-33.
141	Roflumilast: first phosphodiesterase 4 inhibitor approved for treatment of COPD. Drug Design Development and Therapy, 4, 147-158.
142	Risk indexes for exacerbations and hospitalizations due to COPD. Chest, 131, 20-8.
143	Risk factors for pulmonary tuberculosis in patients with chronic obstructive airway disease in Taiwan: A nationwide cohort study. BMC Infectious Diseases, 13.
144	Retrospective evaluation of systemic corticosteroids for the management of acute exacerbations of chronic obstructive pulmonary disease. American Journal of Health-System Pharmacy, 63, 645-652.
145	Results of a multicenter study of nebulized inhalant bronchodilator solutions. American Journal of Medicine, 100, S62-S69.
146	Respiratory therapy: bronchospasmolytic activity and side-effects of some recently introduced beta-sympatheticomimetic agents (author's transl)]. Anasth Intensivther Notfallmed, 16, 197-202.
147	Research is needed into why such trials are not more widely used. BMJ (Clinical research ed.), 313, 427.
148	Reliability and validity of the Taiwan (Mandarin Chinese) version of the chronic respiratory questionnaire. Quality of Life Research, 20, 1745-1751.
149	Regional variation in health status among chronic obstructive pulmonary disease patients. Respiration, 81, 9-17.
150	Reduction of Morbidity and Mortality by Statins, Angiotensin-Converting Enzyme Inhibitors, and Angiotensin Receptor Blockers in Patients With Chronic Obstructive Pulmonary Disease. Journal of the American College of Cardiology, 47, 2554-2560.
151	Recent progress on the therapy for chronic obstructive pulmonary disease (COPD)--usefulness and practice of the step-by-step pharmacologic therapy. Nihon rinsho [Japanese journal of clinical medicine], 57, 2035‐2040.
152	Real-world effectiveness of mepolizumab in reducing asthma exacerbations in japan. American journal of respiratory and critical care medicine, 203.
153	Rationale for earlier treatment in COPD: A systematic review of published literature in mild-to-moderate COPD. COPD: Journal of Chronic Obstructive Pulmonary Disease, 10, 79-103.
154	Rationale and design of the national emphysema treatment trial (NETT): A prospective randomized trial of lung volume reduction surgery. Journal of Thoracic and Cardiovascular Surgery, 118, 518-528.
155	Randomised study of n of 1 trials versus standard practice. Bmj, 312, 1069-74.
156	Protection of histamine-induced bronchial obstruction by loratadine. Allergologie, 17, 143-147.
157	Probabilistic Markov model to assess the cost-effectiveness of bronchodilator therapy in COPD patients in different countries. Value in Health, 8, 32-46.
158	Prevention of exacerbations of chronic obstructive pulmonary disease with tiotropium, a once-daily inhaled anticholinergic bronchodilator: A randomized trial. Annals of Internal Medicine, 143, 317-326+I-20.
159	Prevention of Acute Exacerbations of COPD: American College of Chest Physicians and Canadian Thoracic Society Guideline. Chest, 147, 894-942.
160	Preoperative assessment: Pulmonary. Anesthesiology Clinics of North America, 22, 77-91.
161	Predictability and intraindividual variability of serum theophylline concentrations in patients with obstructive lung disease: 12-h versus 24-h dosing. Eur J Clin Pharmacol, 39, 253-6.
162	Potential adverse effects of bronchodilators in the treatment of airways obstruction in older people: Recommendations for prescribing. Drugs and Aging, 25, 415-443.
163	Potassium and ventilation during positive and negative work in patients with chronic obstructive pulmonary disease. Clinical Physiology, 17, 475-485.
164	Postoperative respiratory therapy: bronchospasmolytic activity and side-effects of some recently introduced beta-sympatheticomimetic agents (author's transl). Anasthesie, Intensivtherapie, Notfallmedizin, 16, 197‐202.
165	Positive benefits of theophylline in a randomized, double-blind, parallel-group, placebo-controlled study of low-dose, slow-release theophylline in the treatment of COPD for 1 year. Respirology, 11, 603-610.
166	Positive benefits of theophylline in a randomized, double-blind, parallel-group, placebo-controlled study of low-dose, slow-release theophylline in the treatment of COPD for 1 year. Respirology (Carlton, Vic.), 11, 603‐610.
167	Plasma theophylline level and effect on lung function after oral and rectal administration of aminophylline. European journal of clinical pharmacology, 15, 401‐406.
168	Plasma theophylline concentrations, six minute walking distances, and breathlessness in patients with chronic airflow obstruction. Br Med J (Clin Res Ed), 289, 1649-51.
169	Plant-based formulation in the management of chronic obstructive pulmonary disease: A randomized double-blind study. Respiratory Medicine, 100, 39-45.
170	Physiotherapy in patients with COAD and tracheo-bronchial instability. Comparison of two oscillating PEP-systems (RC-Cornet® and VRP1 Desitin): Results of a prospective randomized study in 90 patients. Pneumologie, 51, 129-136.
171	Physiological and neuropsychological effects of theophylline in chronic obstructive pulmonary disease. Israel journal of medical sciences, 30, 811‐816.
172	Physiologic effects of oral bronchodilators during rest and exercise in chronic obstructive pulmonary disease. Chest, 84, 684-9.
173	Physiologic effects of nutritional support and anabolic steroids in patients with chronic obstructive pulmonary disease: A placebo-controlled randomized trial. American Journal of Respiratory and Critical Care Medicine, 152, 1268-1274.
174	Physical therapy in patients with COPD and tracheobronchial instability--comparison of 2 oscillating PEP systems (RC-Cornet, VRP1 Desitin). Results of a randommized prospective study of 90 patients]. Pneumologie, 51, 129-36.
175	Phosphodiesterase 4 inhibitors in chronic obstructive pulmonary disease: a new approach to oral treatment. Br J Clin Pharmacol, 65, 803-10.
176	Pharmacotherapy in the management of asthma in the elderly: A review of clinical studies. Asia Pacific Allergy, 6, 3-15.
177	Pharmacotherapy for mortality reduction in chronic obstructive pulmonary disease. Proc Am Thorac Soc, 3, 624-9.
178	Pharmacology of airway inflammation in asthma and COPD. Pulmonary Pharmacology & Therapeutics, 16, 247-277.
179	Pharmacologic therapies in patients with exacerbation of chronic obstructive pulmonary disease: A systematic review with meta-analysis. Annals of Internal Medicine, 172, 413-422.
180	Pharmacokinetics of a 503B outsourcing facility-produced theophylline in dogs. PLoS One, 17, e0262336.
181	Pharmacokinetic and clinical effectiveness of rectally administered theophylline]. Respiration, 43, 458-66.
182	Pentoxifylline or theophylline use in hospitalized COVID-19 patients requiring oxygen support. Clinical Respiratory Journal, 15, 843-846.
183	Paradoxical trough effects of triple therapy with budesonide/formoterol and tiotropium bromide on pulmonary function outcomes in COPD. Chest, 138, 595-604.
184	Oxitropium bromide, a new anticholinergic bronchodilator. Ann Allergy, 56, 229-32.
185	OXITROPIUM BROMIDE IMPROVES EXERCISE PERFORMANCE IN PATIENTS WITH COPD. Chest, 106, 1740-1745.
186	Outcomes in COPD patients receiving tiotropium or salmeterol plus treatment with inhaled corticosteroids. International Journal of COPD, 2, 157-167.
187	Oral theophylline for chronic obstructive pulmonary disease. Cochrane Database Syst Rev, 2002, Cd003902.
188	Oral or IV prednisolone in the treatment of COPD exacerbations: A randomized, controlled, double-blind study. Chest, 132, 1741-1747.
189	Oral neltenexine in patients with obstructive airways diseases: an open, randomised, controlled comparison versus sobrerol. Minerva Med, 92, 269-75.
190	Oral Low-dose Theophylline on Top of Inhaled Fluticasone-Salmeterol Does Not Reduce Exacerbations in Patients With Severe COPD: a Pilot Clinical Trial. Chest, 150, 123‐130.
191	Oral huangqi formulae for stable chronic obstructive pulmonary disease: A systematic review and meta-analysis. Evidence-based Complementary and Alternative Medicine, 2013.
192	Oral chinese herbal medicine for improvement of quality of life in patients with stable chronic obstructive pulmonary disease: A systematic review.
193	Oral Chinese herbal medicine combined with pharmacotherapy for stable COPD: A systematic review of effect on BODE index and six minute walk test. PLoS ONE, 9.
194	Once-daily dosing of a new ultrasustained-release theophylline preparation. Respiration, 52, 144-53.
195	Objective and subjective tremor responses to oral beta 2 agents on first exposure. A comparison of metaproterenol and terbutaline. Am Rev Respir Dis, 126, 607-10.
196	Nutritional support in patients with chronic obstructive pulmonary disease during hospitalization for an acute exacerbation; a randomized controlled feasibility trial. Clinical Nutrition, 23, 1184-1192.
197	Nonpharmacologic airway clearance techniques in hospitalized patients: A systematic review.
198	Non antibiotic management of acute to chronic bronchitis, without considering respiratory insufficiency (non obstructive - and obstructive bronchitis). Medecine Et Maladies Infectieuses, 31, 195-205.
199	N-of-1 trials: Innovative methods to evaluate complementary and alternative medicines in pediatric cancer. Journal of Pediatric Hematology/Oncology, 28, 263-266.
200	Nocturnal oxygen saturation and sleep quality in patients with advanced chronic obstructive pulmonary disease during treatment with moderate dose CR-theophylline. Eur J Clin Pharmacol, 43, 125-9.
201	No pharmacokinetic interaction between theophyllin and roflumilast in healthy volunteers. British Journal of Clinical Pharmacology, 70, 9.
202	Neltenexine versus carbocysteine in the treatment of exacerbations of mild chronic obstructive pulmonary disease: a randomized, controlled, open-label study. Current therapeutic research - clinical and experimental, 62, 851‐861.
203	Nebulized ipratropium bromide in ventilator-assisted patients with chronic bronchitis. Chest, 105, 1511‐1515.
204	National clinical guideline on management of chronic obstructive pulmonary disease in adults in primary and secondary care
205	Multidisciplinary COPD disease management program: impact on clinical outcomes. Postgraduate Medicine, 128, 239-249.
206	Mucolytic effectiveness of tyloxapol in chronic obstructive pulmonary disease -A double-blind, randomized controlled trial. PLoS ONE, 11.
207	Mortality in the 4-year trial of tiotropium (UPLIFT) in patients with chronic obstructive pulmonary disease. American Journal of Respiratory and Critical Care Medicine, 180, 948-955.
208	Mortality and drug therapy in patients with chronic obstructive pulmonary disease: a network meta-analysis. BMC Pulm Med, 15, 145.
209	Monitoring of theophylline levels: a novel therapeutic approach. Pharmacotherapy, 10, 294-300.
210	Modified Dachengqi Decoction combined with conventional treatment for treating acute exacerbation of chronic obstructive pulmonary disease: A systematic review based on randomized controlled trials. Evidence-based Complementary and Alternative Medicine, 2013.
211	Modification of mucociliary clearance by a combination of theophylline with ambroxol and of ambroxol in monotherapy. Arzneimittel-Forschung, 38, 828‐830.
212	MK-0873, a PDE4 inhibitor, does not influence the pharmacokinetics of theophylline in healthy male volunteers. Pulm Pharmacol Ther, 21, 573-7.
213	METHYLXANTHINE DRUG-THERAPY IN CHRONIC HEART-FAILURE ASSOCIATED WITH HYPOXEMIA - DOUBLE-BLIND PLACEBO-CONTROLLED CLINICAL-TRIAL OF DOXOFYLLINE VERSUS THEOPHYLLINE AND BAMIFYLLINE. International Journal of Clinical Pharmacology Research, 13, 305-316.
214	Meta-analysis of efficacy and safety of oral theophylline in chronic obstructive pulmonary disease. National Medical Journal of China, 90, 540-546.
215	Mechanism of bronchodilator effect in chronic airflow limitation. Canadian Medical Association Journal, 144, 35-39.
216	Measuring functional status in chronic lung disease: Conclusions from a randomized control trial. Respiratory Medicine, 83, 293-297.
217	Management of COPD exacerbations. American Family Physician, 81, 607-613.
218	Management of acute exacerbations of COPD: A summary and appraisal of published evidence. Chest, 119, 1190-1209.
219	Macrolides in cystic fibrosis. Chronic Respiratory Disease, 2, 85-98.
220	Macrolide therapy decreases chronic obstructive pulmonary disease exacerbation: A meta-analysis. Respiration, 86, 254-260.
221	Low-dose theophylline enhances the anti-inflammatory effects of steroids during exacerbations of COPD. Thorax, 64, 424‐429.
222	Low-dose Theophylline as Anti-inflammatory Enhancer in Severe Chronic Obstructive Pulmonary Disease. https://clinicaltrials.gov/show/NCT01599871.
223	Low-dose theophylline and systemic corticosteroids for COPD patients with elevated blood-eosinophil counts: A TASCS trial sub-analysis. Respirology, 26, 122.
224	Low-dose oral theophylline combined with inhaled corticosteroids for people with chronic obstructive pulmonary disease and high risk of exacerbations: a RCT. Health technology assessment (Winchester, England), 23, 1‐146.
225	Long-term, double-blind comparison of controlled-release albuterol versus sustained-release theophylline in adolescents and adults with asthma. J Allergy Clin Immunol, 85, 618-26.
226	Long-term ventilation in obstructive ventilatory disorders. Respiratory Care Clinics of North America, 8, 533-544.
227	Long-term therapy with sustained-release theophylline. Pharmatherapeutica, 4, 92-7.
228	Long-term therapy with inhaled salmeterol versus oral slow release theophylline. Effects on oxygen saturation during the walking test in patients with severe COPD. Lotta Contro la Tuberculosi e le Malattie Polmonari Sociali, 64, 331-336.
229	Long-term pulmonary consequences of respiratory distress syndrome in preterm infants treated with exogenous surfactant. J Pediatr, 122, 446-52.
230	Long-term non-invasive ventilation for COPD patients following an exacerbation with acute hypercapnic respiratory failure: a randomized controlled trial. European Clinical Respiratory Journal, 10.
231	Long-term erythromycin therapy is associated with decreased chronic obstructive pulmonary disease exacerbations. American Journal of Respiratory and Critical Care Medicine, 178, 1139-1147.
232	Long-term effects of three Tiao-Bu Fei-Shen therapies on NF-κB/TGF-β1/smad2 signaling in rats with chronic obstructive pulmonary disease. Bmc Complementary and Alternative Medicine, 14.
233	Long-acting bronchodilators improve Health Related Quality of Life in patients with COPD. Respiratory Medicine, 107, 1465-1480.
234	Lack of an effect of nefazodone on the pharmacokinetics and pharmacodynamics of theophylline during concurrent administration in patients with chronic obstructive pulmonary disease. British Journal of Clinical Pharmacology, 40, 598-601.
235	IS ORAL THEOPHYLLINE EFFECTIVE IN COMBINATION WITH BOTH INHALED ANTICHOLINERGIC AGENT AND INHALED BETA-2-AGONIST IN THE TREATMENT OF STABLE COPD. Chest, 104, 179-184.
236	Is a long-acting inhaled bronchodilator the first agent to use in stable chronic obstructive pulmonary disease? Current Opinion in Pulmonary Medicine, 11, 121-128.
237	Irreversible' airways disease: role of theophyllines in severe chronic obstructive pulmonary disease. Postgraduate medical journal, 67, s30+s31+s32+s33+.
238	Ipratropium bromide HFA. Treatments in Respiratory Medicine, 4, 215-220.
239	Introduction to precision medicine in COPD. European Respiratory Journal, 53.
240	Intravenous diuretic and vasodilator therapy reduce plasma brain natriuretic peptide levels in acute exacerbation of chronic obstructive pulmonary disease. Respirology (Carlton, Vic.), 17, 715‐720.
241	Intravenous aminophylline in the treatment of acute bronchospastic exacerbations of chronic obstructive pulmonary disease. Annals of Emergency Medicine, 13, 248-252.
242	Intravenous aminophylline in patients admitted to hospital with non-acidotic exacerbations of chronic obstructive pulmonary disease: a prospective randomised controlled trial. Thorax, 60, 713-7.
243	Interleukin-32, not reduced by salmeterol/fluticasone propionate in smokers with chronic obstructive pulmonary disease. Chinese Medical Journal, 127, 1613-1618.
244	Inspiratory muscle training may increase peak inspiratory flow in chronic obstructive pulmonary disease. Respiration, 73, 151-156.
245	Initial oxygen management in patients with an exacerbation of chronic obstructive pulmonary disease. QJM - Monthly Journal of the Association of Physicians, 98, 499-504.
246	Inhibition of reactive nitrogen species production in COPD airways: comparison of inhaled corticosteroid and oral theophylline. Thorax, 61, 761‐766.
247	Inhaled steroids in the treatment of COPD. Revista Clinica Espanola, 205, 24-26.
248	Inhaled salmeterol: a review of its efficacy in chronic obstructive pulmonary disease. Drugs Aging, 18, 441-72.
249	Inhaled salmeterol/fluticasone propionate combination in chronic obstructive pulmonary disease. American Journal of Respiratory Medicine, 1, 273-282.
250	Inhaled corticosteroids may reduce neutrophilic inflammation in patients with stable chronic obstructive pulmonary disease. Respiration, 67, 71-6.
251	Inhaled corticosteroids in chronic obstructive pulmonary disease. Proceedings of the American Thoracic Society, 4, 535-542.
252	Inhaled Corticosteroids in Chronic Obstructive Pulmonary Disease and Risk of Death and Hospitalization: Time-dependent Analysis. American Journal of Respiratory and Critical Care Medicine, 168, 1488-1494.
253	Inhaled corticosteroids and the risk of mortality and readmission in elderly patients with chronic obstructive pulmonary disease. American Journal of Respiratory and Critical Care Medicine, 164, 580-584.
254	Indacaterol improves lung hyperinflation and physical activity in patients with moderate chronic obstructive pulmonary disease - a randomized, multicenter, double-blind, placebo-controlled study. BMC Pulmonary Medicine, 14.
255	Increase in arterial oxygen partial pressure under treatment with theophylline in patients with obstructive ventilation disorders and partial respiratory insufficiency. Praxis und Klinik der Pneumologie, 42, 600-602.
256	In vivo effects of theophylline on diaphragm, bicep, and quadricep strength and fatigability. Journal of Allergy and Clinical Immunology, 82, 1041-1046.
257	In patients with COPD, treatment with a combination of formoterol and ipratropium is more effective than a combination of salbutamol and ipratropium: A 3-week, randomized, double-blind, within-patient, multicenter study. Chest, 119, 1347-1356.
258	In chronic obstructive pulmonary disease, a combination of ipratropium and albuterol is more effective than either agent alone-85-day multicenter trial
259	Improvements with tiotropium in COPD patients with concomitant asthma. Respiratory Medicine, 102, 50-56.
260	Improvement of pulmonary function and dyspnea by tiotropium in COPD patients using a transdermal β2-agonist.
261	Improvement in self-reported exercise participation with the combination of tiotropium and rehabilitative exercise training in COPD patients. International Journal of COPD, 3, 127-136.
262	Improved health outcomes in patients with COPD during 1 yr's treatment with tiotropium. European Respiratory Journal, 19, 209-216.
263	Implementing lessons learned from previous bronchial biopsy trials in a new randomized controlled COPD biopsy trial with roflumilast. BMC Pulmonary Medicine, 14.
264	Impact of tiotropium on the course of moderate-to-very severe chronic obstructive pulmonary disease: The UPLIFT® trial. Expert Review of Respiratory Medicine, 4, 279-289.
265	Impact of theophylline/corticosteroid combination therapy on sputum hydrogen sulfide levels in patients with COPD. Eur Respir J, 43, 1504-6.
266	Impact of bronchodilator therapy on exercise tolerance in COPD
267	Imidafenacin, an orally active muscarinic receptor antagonist, improves pulmonary function in patients with chronic obstructive pulmonary disease: A multicenter, randomized, double-blind, placebo-controlled 3×3 crossover phase II trial. International Journal of COPD, 14, 2175-2184.
268	Identification of Drugs Associated with Lower Risk of Parkinson’s Disease Using a Systematic Screening Approach in a Nationwide Nested Case–Control Study. Clinical Epidemiology, 14, 1217-1227.
269	Hyperinflation, trapped gas and theophylline in chronic obstructive pulmonary disease. Monaldi Arch Chest Dis, 48, 126-9.
270	How should health-related quality of life be assessed in patients with COPD? Chest, 117, 54s-7s.
271	Home monitoring of theophylline levels: A novel therapeutic approach. Pharmacotherapy, 10, 294-300.
272	H2-antagonist derangement of the kinetics of sustained-release oral theophylline. Int J Clin Pharmacol Ther Toxicol, 23, 329-32.
273	Forty cases of chronic obstructive pulmonary diseases treated with Six Gentlemen Variant Decoction. Henan traditional chinese medicine [henan zhong yi], 35, 3055‐3056.
274	Faster onset of bronchodilation with formoterol than with salmeterol in patients with stable, moderate to severe COPD: Results of a randomized, double-blind clinical study. Canadian Respiratory Journal, 9, 107-115.
275	Famotidine effects on theophylline pharmacokinetics in subjects affected by COPD. Comparison with cimetidine and placebo. Chest, 94, 807-10.
276	Extrafine beclomethasone/formoterol in severe COPD patients with history of exacerbations. Respir Med, 108, 1153-62.
277	External validity of randomized controlled trials in COPD. Respiratory Medicine, 101, 1313-1320.
278	Evaluation of a Structured Education Programme for Patients with COPD under Outpatient Conditions - A Pilot Study. Pneumologie, 57, 591-597.
279	Evaluating the safety of COPD medications: An evidence-based review. Chest, 144, 1357-1367.
280	Evaluating the cost-effectiveness of tiotropium versus salmeterol in the treatment of chronic obstructive pulmonary disease. ClinicoEconomics and Outcomes Research, 2, 25-36.
281	Euphylong in standard dosage: comparison with an international retard preparation for twice-daily administration in recommended dosage]. Pneumologie, 45 Suppl 4, 853-7.
282	Equivalence of continuous flow nebulizer and metered-dose inhaler with reservoir bag for treatment of acute airflow obstruction. Chest, 93, 476-81.
283	Eosinophils in Chinese COPD Participants and Response to Treatment with Combination Low-Dose Theophylline and Prednisone: A Post-Hoc Analysis of the TASCS Trial. Int J Chron Obstruct Pulmon Dis, 17, 273-282.
284	Efficacy, tolerability, and effects on quality of life of inhaled salmeterol and oral theophylline in patients with mild-to-moderate chronic obstructive pulmonary disease. Clinical Therapeutics, 20, 1130-1148.
285	Efficacy of tiotropium in COPD patients from Asia: A subgroup analysis from the UPLIFT trial. Respirology, 16, 825-835.
286	Efficacy of tiotropium bromide inhalation combined with or without low dose theophylline for moderate to severe stable Chinese COPD patients. European Respiratory Journal, 42.
287	Efficacy of theophylline in people with stable chronic obstructive pulmonary disease: a systematic review and meta-analysis. Respir Med, 99, 135-44.
288	Efficacy of theophylline in "irreversible" airflow obstruction. Ann Intern Med, 92, 758-61.
289	Efficacy of salmeterol xinafoate in the treatment of COPD. Chest, 115, 957-965.
290	Efficacy of once-daily QVA149 compared with tiotropium plus theophylline in symptomatic patients with moderate to severe COPD. American Journal of Respiratory and Critical Care Medicine, 191.
291	Efficacy of once-daily indacaterol 75 μg relative to alternative bronchodilators in COPD: A study level and a patient level network meta-analysis. BMC Pulmonary Medicine, 12.
292	Efficacy of mepolizumab in elderly patients with severe asthma and overlapping COPD in real-world settings: A retrospective observational study. Respiratory Investigation, 59, 478-486.
293	Efficacy of Budesonide Formoterol Inhalation on Patients with Chronic Obstructive Pulmonary Disease and Asthma. Chinese journal of pharmaceutical biotechnology, 29, 362‐366.
294	Efficacy of amoxycillin versus amoxycillin/clavulanate in acute exacerbations of chronic pulmonary obstructive disease in primary care. International Journal of COPD, 4, 45-53.
295	Efficacy and Safety Study of Acetylcysteine/Doxofylline 1200/400 mg Effervescent Tablet in the Treatment of Moderate-Severe COPD. https://clinicaltrials.gov/show/NCT03388853.
296	Efficacy and safety of roflumilast in patients with chronic obstructive pulmonary disease: a systematic review and meta-analysis. Therapeutic Advances in Respiratory Disease, 7, 13-24.
297	Efficacy and Safety of Roflumilast in Korean Patients with COPD. Yonsei Medical Journal, 57, 928-935.
298	Efficacy and safety of oxitropium bromide, theophylline and their combination in COPD patients: A double-blind, randomized, multicentre study (BREATH trial). Respiratory Medicine, 96, 881-889.
299	Efficacy and safety of once-daily inhaled umeclidinium in asian patients with COPD: Results from a randomized, placebo-controlled study. International Journal of COPD, 15, 809-819.
300	Efficacy and safety of formoterol in Japanese patients with COPD. Internal Medicine, 47, 217-223.
301	Efficacy and safety of doxofylline compared to theophylline in chronic reversible asthma -- a double-blind randomized placebo-controlled multicentre clinical trial. Medical science monitor, 8, CR297‐304.
302	Efficacy and safety of combined doxofylline and salbutamol in treatment of acute exacerbation of chronic obstructive pulmonary disease. Rev Assoc Med Bras (1992), 67, 1256-1260.
303	Efficacy and safety of aclidinium/formoterol versus monotherapies and aclidinium versus placebo in Chinese and other Asian patients with moderate-to-severe COPD: The AVANT Phase 3 study. Respiratory Medicine, 218.
304	Effects of withdrawal of sustained-release theophylline in patients with chronic obstructive lung disease.
305	Effects of Tiotropium Combined with Theophylline on Stable COPD Patients of Group B, D and its Impact on Small Airway Function: A Randomized Controlled Trial. Advances in Therapy, 35, 2201-2213.
306	Effects of theophylline withdrawal in severe chronic obstructive pulmonary disease. Chest, 104, 1101-7.
307	Effects of theophylline on respiratory drive in patients with chronic obstructive pulmonary disease.
308	Effects of theophylline on plasma levels of interleukin-4, cyclic nucleotides and pulmonary functions in patients with chronic obstructive pulmonary disease. J Tongji Med Univ, 19, 15-9.
309	Effects of theophylline on lung function and sleep in patients with severe chronic obstructive pulmonary disease. Zhonghua jie he he hu xi za zhi [Chinese journal of tuberculosis and respiratory diseases], 20, 294‐298.
310	Effects of theophylline on diaphragmatic strength and fatigue in patients with chronic obstructive pulmonary disease. N Engl J Med, 311, 349-53.
311	Effects of theophylline on breathlessness and exercise tolerance in patients with chronic airflow obstruction. Chest, 82, 538-42.
312	Effects of theophylline and ipratropium on cognition in elderly patients with chronic obstructive pulmonary disease. Annals of allergy, asthma & immunology, 76, 335‐340.
313	Effects of theophylline and ipratropium bromide on exercise performance in patients with stable chronic obstructive pulmonary disease. Thorax, 53, 269-73.
314	Effects of the new brondilatator reproterol on the cardiac function during treatment of bronchial asthma and chronic obstructive bronchitis (author's transl)]. Arzneimittelforschung, 27, 53-5.
315	Effects of Tai Chi on patients with moderate to severe COPD in stable phase. Medicine (United States), 102, E33503.
316	Effects of single doses of propiomazine, a phenothiazine hypnotic, on sleep and oxygenation in patients with stable chronic obstructive pulmonary disease. Respiration, 57, 239-242.
317	Effects of salmeterol in patients with persistent asthma receiving inhaled corticosteroid plus theophylline. Respiration, 74, 611-616.
318	Effects of repeated administration of zolpidem on sleep, diurnal and nocturnal respiratory function, vigilance, and physical performance in patients with COPD. Chest, 110, 1203-11.
319	Effects of muliple doses of metoprolol and propranolol on ventilatory function in patients with chronic obstructive lung disease. Scand J Respir Dis, 57, 190-6.
320	Effects of Low-Dose Theophylline During Chronic Obstructive Pulmonary Disease (COPD) Exacerbations. https://clinicaltrials.gov/show/NCT00671151.
321	Effects of inhaled corticosteroids on sputum cell counts in stable chronic obstructive pulmonary disease: A systematic review and a meta-analysis. BMC Pulmonary Medicine, 5.
322	Effects of inhaled corticosteroid/long-acting β2-agonist combination on the airway microbiome of patients with chronic obstructive pulmonary disease: A randomized controlled clinical trial (DISARM). American Journal of Respiratory and Critical Care Medicine, 204, 1143-1152.
323	Effects of home-based pulmonary rehabilitation in patients with chronic obstructive pulmonary disease: A randomized trial. Annals of Internal Medicine, 149, 869-878.
324	Effects of high-dose ipratropium bromide and oral aminophylline on spirometry and exercise tolerance in COPD. Respiratory Medicine, 91, 327-334.
325	Effects of formoterol and salmeterol on resting inspiratory capacity in COPD patients with poor FEV1 reversibility. Current Medical Research and Opinion, 20, 581-586.
326	Effects of erdosteine on sputum biochemical and rheologic properties: pharmacokinetics in chronic obstructive lung disease. Lung, 168, 285-93.
327	Effects of enprofylline, a xanthine lacking adenosine receptor antagonism, in patients with chronic obstructive lung disease. Eur J Clin Pharmacol, 22, 395-402.
328	Effects of doxofylline combined with ceftazidime on clinical efficacy, drug safety, and prognosis in patients with chronic obstructive pulmonary disease complicated with infection. Medical science monitor, 27.
329	Effects of doxofylline as an adjuvant on severe exacerbation and long-term prognosis for COPD with different clinical subtypes. Clinical Respiratory Journal, 17, 851-864.
330	Effects of chinese herbal medicine on acute exacerbations of copd: A randomized, placebo-controlled study. International Journal of COPD, 15, 2901-2912.
331	Effects of bronchodilators on regional lung sound distribution in patients with chronic obstructive pulmonary disease. Respiration, 87, 45-53.
332	EFFECTS OF BREATHING PATTERNS ON MECHANICALLY VENTILATED PATIENTS WITH CHRONIC OBSTRUCTIVE PULMONARY-DISEASE AND DYNAMIC HYPERINFLATION. Intensive Care Medicine, 21, 880-886.
333	Effects of beclomethasone and aminophylline combined with enteral nutrition in chronic obstructive pulmonary disease on nutritional status and immune function in elders. Asia Pacific journal of clinical nutrition, 30, 60-66.
334	Effects of a combined treatment theophylline and tulobuterol on nocturnal chronic asthma. Lung, 168 Suppl, 192‐193.
335	Effectiveness of low-dose theophylline for the management of biomass-associated COPD (LODOT-BCOPD): study protocol for a randomized controlled trial. Trials, 22, 213.
336	Effectiveness of education intervention carried out by clinical pharmacist on quality of life of patients with COPD: A randomized controlled trial. Pharmaceutical Sciences Asia, 47, 238-245.
337	Effectiveness of Bufei Yishen Granule combined with acupoint sticking therapy on quality of life in patients with stable chronic obstructive pulmonary disease. Chin J Integr Med, 19, 260-8.
338	Effectiveness and safety of traditional Chinese medicine on stable chronic obstructive pulmonary disease: A systematic review and meta-analysis. Complementary Therapies in Medicine, 23, 603-611.
339	Effect of Triple Therapy with Budesonide-Formoterol-Tiotropium Versus Placebo-Tiotropium on Sleep Quality in Patients with Chronic Obstructive Pulmonary Disease. Chronic Obstructive Pulmonary Diseases-Journal of the Copd Foundation, 8, 219-229.
340	Effect of tiotropium on health-related quality of life as a primary efficacy endpoint in COPD. International Journal of COPD, 3, 301-310.
341	Effect of tiotropium in men and women with COPD: Results of the 4-year UPLIFT® trial. Respiratory Medicine, 104, 1495-1504.
342	Effect of three different bronchodilators during an exacerbation of chronic obstructive pulmonary disease. European Respiratory Journal, 1, 536-539.
343	Effect of theophylline on the rate of moderate to severe exacerbations among patients with chronic obstructive pulmonary disease. British Journal of Clinical Pharmacology, 65, 40-50.
344	Effect of theophylline on sleep and sleep-disordered breathing in patients with chronic obstructive pulmonary disease. American Review of Respiratory Disease, 143, 245-250.
345	Effect of theophylline on induced sputum inflammatory indices and neutrophil chemotaxis in chronic obstructive pulmonary disease. American Journal of Respiratory and Critical Care Medicine, 165, 1371-1376.
346	Effect of theophylline on exercise performance in patients with severe chronic obstructive pulmonary disease. Thorax, 49, 332-4.
347	Effect of theophylline on exercise capacity in COPD patients treated with combination long-acting bronchodilator therapy: a pilot study. International Journal of Chronic Obstructive Pulmonary Disease, 7, 245-252.
348	Effect of theophylline on endogenous hydrogen sulfide production in patients with COPD. Pulm Pharmacol Ther, 21, 40-6.
349	Effect of theophylline on cortisol plasma concentrations in patients with chronic obstructive pulmonary disease. Int J Clin Pharmacol Ther Toxicol, 28, 139-43.
350	Effect of theophylline in chronic obstructive lung disease. Int J Clin Pharmacol Ther Toxicol, 30, 149-52.
351	Effect of Theophylline as Adjunct to Inhaled Corticosteroids on Exacerbations in Patients with COPD: A Randomized Clinical Trial. JAMA - Journal of the American Medical Association, 320, 1548-1559.
352	Effect of Theophylline as Adjunct to Inhaled Corticosteroids on Exacerbations in Patients With COPD A Randomized Clinical Trial. Jama-Journal of the American Medical Association, 320, 1548-1559.
353	Effect of terbutaline plus doxofylline on chronic obstructive pulmonary disease. American journal of translational research, 13, 6959‐6965.
354	Effect of sublingual isosorbide dinitrate on sputum volume and viscoelasticity in chronic obstructive lung disease. European Journal of Clinical Pharmacology, 30, 183-186.
355	Effect of respiratory muscle endurance training in patients with COPD undergoing pulmonary rehabilitation. Chest, 128, 1216-1224.
356	Effect of qingfeixuanxie decoction on clinical symptoms, pulmonary function, and inflammatory reaction in patients with COPD in acute exacerbation. American Journal of Translational Research, 13, 9104-9112.
357	Effect of oral hypoglycemic agents on theophylline pharmacokinetics in acute exacerbation of chronic obstructive pulmonary disease patients - A randomized controlled pilot study. Drug Invention Today, 12, 2540-2542.
358	Effect of methylphenidatum in inspiratory muscles function in patients with chronic obstructive pulmonary disease and its mechanism. Journal of West China University of Medical Sciences, 28, 77-80.
359	Effect of M3 receptor antagonist on lung function in stable COPD. Progress in modern biomedicine, 11, 505‐507.
360	Effect of low-dose theophylline on airway inflammation in COPD. Respirology, 9, 249-254.
361	Effect of long-term administration of digoxin on exercise performance in chronic airflow obstruction. European Journal of Respiratory Diseases, 66, 273-283.
362	Effect of ipratropium bromide treatment on oxygen saturation and sleep quality in COPD. Chest, 115, 1338-1345.
363	Effect of intravenously administered aminophylline on ventilation/perfusion inequality during recovery from exacerbations of chronic obstructive pulmonary disease
364	Effect of interleukin three and white Fu the treatment of stable chronic obstructive pulmonary disease -8, tumor necrosis factor alpha. Chinese journal of gerontology [zhong guo lao nian xue za zhi], 36, 1912‐1914.
365	Effect of inhaling penehyclidine hydyochloride in treatment of patients with acute exacerbation of chronic obstrnctive pulmonary disease. Chinese journal of emergency medicine, 15, 909‐912.
366	Effect of inhaled metaproterenol on exercise performance in patients with stable "fixed" airway obstruction. Am Rev Respir Dis, 138, 624-9.
367	Effect of inhaled ipratropium bromide on histamine-induced bronchoconstriction in subjects with moderate chronic airway limitation. Medicina, 61, 262-266.
368	Effect of inhaled atropine or metaproterenol in patients with chronic airway obstruction and therapeutic serum theophylline levels. Chest, 85, 610-615.
369	Effect of fluticasone propionate/salmeterol on lung hyperinflation and exercise endurance in COPD. Chest, 130, 647-656.
370	Effect of early pulmonary rehabilitation on health care utilization and health status in patients hospitalized with acute exacerbations of COPD. Respirology, 16, 617-624.
371	Effect of doxycycline in patients of moderate to severe chronic obstructive pulmonary disease with stable symptoms. Annals of Thoracic Medicine, 6, 221-226.
372	Effect of doxofylline on acute exacerbation of chronic obstructive pulmonary disease. Practical pharmacy and clinical remedies, 16, 974‐976.
373	EFFECT OF DOXOFYLLINE COMBINED WITH TIOTROPIUM BROMIDE ON THE EFFICACY AND AIRWAY REMODELING STATUS OF CHRONIC OBSTRUCTIVE PULMONARY DISEASE. Acta medica mediterranea, 38, 1329‐1334.
374	Effect of diuretics on cardiopulmonary performance in severe chronic airflow obstruction. A controlled clinical trial. Archives of Internal Medicine, 144, 2154-2157.
375	Effect of cimetidine and ranitidine on plasma theophylline in patients with chronic obstructive airways disease treated with theophylline and corticosteroids. Eur J Clin Pharmacol, 38, 43-5.
376	Effect of cetirizine dihydrochloride on the airway response to hypertonic saline aerosol in patients with chronic obstructive pulmonary disease (COPD). Respiratory Medicine, 99, 1241-1248.
377	Effect of bronchodilators in patients with chronic obstructive pulmonary disease. Thorax, 52, 130‐135.
378	Effect of AM3 on health-related quality of life in patients with chronic obstructive pulmonary disease belonging to risk groups. Medicina Clinica, 130, 688-692.
379	Effect of alprazolam on exercise and dyspnea in patients with chronic obstructive pulmonary disease. Chest, 90, 832-836.
380	Effect of add-on therapy of tiotropium in COPD treated with theophylline. Int J Chron Obstruct Pulmon Dis, 3, 137-47.
381	EFFECT OF A BETA-2-AGONIST (BROXATEROL) ON RESPIRATORY MUSCLE STRENGTH AND ENDURANCE IN PATIENTS WITH COPD WITH IRREVERSIBLE AIRWAY-OBSTRUCTION. Chest, 101, 133-140.
382	Early use of non-invasive positive pressure ventilation for acute exacerbations of chronic obstructive pulmonary disease: A multicentre randomized controlled trial. Chinese Medical Journal, 118, 2034-2040.
383	Early corticosteroid use in acute exacerbations of chronic airflow obstruction. American Journal of Emergency Medicine, 14, 139-143.
384	Dyspnea and diaphragmatic fatigue in patients with chronic obstructive pulmonary disease. American Review of Respiratory Disease, 137, 662-667.
385	Doxofylline is not just another theophylline! International Journal of Chronic Obstructive Pulmonary Disease, 12, 3487-3493.
386	Doxofylline and theophylline: A comparative clinical study.
387	Double-blind trial of a long-acting bronchodilator preparation ("Nethaprin Dospan") in bronchospastic disease. Curr Med Res Opin, 4, 436-41.
388	Double-blind crossover study of nedocromil sodium in partially reversible chronic obstructive airways disease. Chest, 103, 105-10.
389	Does the mode of inhalation affect the bronchodilator response in patients with severe COPD? Respiratory Medicine, 95, 476-483.
390	Does Left-Lateral Decubitus (LLD) Posture Affect Theophylline Absorption?: Exploratory Analysis of a Prospective, Randomized, Steady-State Study in Stable Adult Asthmatic/COPD Patients. JACCP Journal of the American College of Clinical Pharmacy, 5, 1463.
391	Does immediate intubation or delayed intubation after a non-invasive ventilation trial is more beneficial in patients during postextubation respiratory failure after abdominal surgeries? Intensive Care Medicine, 40, S72.
392	Do we need inhalative steroids in chronic COPD patients? Medizinische Klinik (Munich, Germany : 1983), 97 Suppl 2, 15‐19.
393	Disease management program for chronic obstructive pulmonary disease a randomized controlled trial. American Journal of Respiratory and Critical Care Medicine, 182, 890-896.
394	Different bronchodilator combinations have similar effects on health status in COPD. Pulmonary Pharmacology and Therapeutics, 19, 101-106.
395	Different bronchodilator combinations have similar effects on health status in COPD. Pulm Pharmacol Ther, 19, 101-6.
396	Determination of theophylline bioavailability using saliva theophylline concentrations. Pharmacotherapy, 3, 235-238.
397	Design of the Lung Health Study: A randomized clinical trial of early intervention for chronic obstructive pulmonary disease. Controlled Clinical Trials, 14, 3S-19S.
398	Dang shen [Codonopsis pilosula (Franch.) Nannf] herbal formulae for chronic obstructive pulmonary disease: A systematic review and meta-analysis. Phytotherapy Research, 29, 167-186.
399	Curative effect of Chuankezhi combined with doxofylline in the treatment of chronic obstructive pulmonary disease in the acute episode and its effect on lung function. Acta medica mediterranea, 37, 2837‐2841.
400	CRegular versus as-needed short-acting inhaled β-agonist therapy for chronic obstructive pulmonary disease. American Journal of Respiratory and Critical Care Medicine, 163, 85-90.
401	Course of severe COPD with and without physiotherapy with the RC-Cornet®: A randomized 2 years long-term tudy. Pneumologie, 56, 418-424.
402	Course of Severe COPD with and without Physiotherapy with the RC-Cornet(R)]. Pneumologie, 56, 418-24.
403	Cost-Effectiveness Analysis of the TCM “Yupingfeng Granules” in the Treatment of Acute Exacerbations of COPD Based on a Randomized Clinical Trial. International Journal of COPD, 17, 2369-2379.
404	Cost-benefit comparison of aerosol bronchodilator delivery methods in hospitalized patients. Chest, 91, 614-618.
405	Cost effectiveness of therapy with combinations of long acting bronchodilators and inhaled steroids for treatment of COPD. Thorax, 63, 962-7.
406	Corticosteroid therapy for patients with acute exacerbations of chronic obstructive pulmonary disease: A systematic review. Archives of Internal Medicine, 162, 2527-2536.
407	Corticosteroid Resistance and Novel Anti-Inflammatory Therapies in Chronic Obstructive Pulmonary Disease Current Evidence and Future Direction. Drugs, 72, 1299-1312.
408	COPDCompEx: A novel composite endpoint for COPD exacerbations to enable faster clinical development. Respiratory Medicine, 173.
409	Conversion from twice- to once-daily extended-release theophylline treatment in patients with reversible airway obstruction. J Asthma, 32, 275-84.
410	Controlled trial of external negative pressure ventilation in patients with severe chronic airflow obstruction. Am Rev Respir Dis, 140, 1251-6.
411	Controlled study of the putative interaction between famotidine and theophylline in patients with chronic obstructive pulmonary disease
412	Controlled clinical trial of methylprednisolone in patients with chronic bronchitis and acute respiratory insufficiency.
413	Control of breathing in patients with chronic pulmonary obstructive disease: response to bamiphylline. Respiration, 58, 241-8.
414	Contemporary Management of Chronic Obstructive Pulmonary Disease: scientific Review. JAMA, 290, 2301‐2312.
415	Contemporary management of chronic obstructive pulmonary disease: scientific review. Jama, 290, 2301-12.
416	Concomitant treatment with nebulized formoterol and tiotropium in subjects with COPD: A placebo-controlled trial. Respiratory Medicine, 102, 479-487.
417	Compliance measure development and assessment of theophylline therapy in ambulatory patients. Journal of clinical pharmacy and therapeutics, 12, 19‐26.
418	Comparison of the efficacy and tolerability of mepifylline oral solution versus inhaled ipratropium bromide in patients with stable chronic obstructive pulmonary disease: A randomized, active-controlled, open-label study. Current Therapeutic Research - Clinical and Experimental, 63, 110-127.
419	Comparison of the effects of salmeterol and ipratropium bromide on exercise performance and breathlessness in patients with stable chronic obstructive pulmonary disease. Respiratory Medicine, 92, 1116-1121.
420	Comparison of the bronchodilating effect of two doses of a sustained release theophylline. Respiration, 46, 166-173.
421	Comparison of terbutaline Turbuhaler and albuterol chlorofluorocarbon (CFC) inhaler in middle-aged and elderly patients with obstructive lung disease
422	Comparison of Tanreqing and Xuebijing in treatment of acute exacerbation of chronic obstructive pulmonary disease. Drugs and clinic, 31, 1732‐1736.
423	Comparison of oral bambuterol and terbutaline in elderly patients with chronic reversible airflow obstruction. Journal of Asthma, 34, 53-59.
424	COMPARISON OF ONE VERSUS 2 BRONCHODILATORS IN VENTILATED COPD PATIENTS. Intensive Care Medicine, 20, 199-202.
425	Comparison of levalbuterol and racemic albuterol in hospitalized patients with acute asthma or COPD: A 2-week, multicenter, randomized, open-label study. Clinical Therapeutics, 30, 989-1002.
426	Comparison of intravenously administered doxofylline and placebo for the treatment of severe acute airways obstruction. Journal of International Medical Research, 16, 264-269.
427	Comparison of clinical efficacy and satisfaction of Tiotropium via Respimat® administration with and without a spacer in patient with Chronic Obstructive Pulmonary Disease: A randomized control trial. Medical Journal of Malaysia, 77, 481-497.
428	Comparison of bronchodilator effects of Duovent and Reproterol in patients with chronic reversible airway obstruction. Respiration; international review of thoracic diseases, 50 Suppl 2, 173‐176.
429	Comparing the efficacy and safety of theophylline with doxofylline in patients with chronic obstructive pulmonary disease. National journal of physiology, pharmacy and pharmacology, 11, 397‐400.
430	Comparing the efficacy and safety of theophylline with doxofylline in patients with chronic obstructive pulmonary disease. National Journal of Physiology, Pharmacy and Pharmacology, 11, 397-400.
431	Comparing the bronchodilating effects of ipratropium bromide and theophylline]. Zhonghua Jie He He Hu Xi Za Zhi, 21, 609-11.
432	Comparative study on the efficacy of tiotropium bromide inhalation and oral doxofylline treatment of moderate to severe stable chronic obstructive pulmonary disease. Hua zhong ke ji da xue xue bao. Yi xue Ying De wen ban [Journal of Huazhong University of Science and Technology. Medical sciences ], 31, 614.
433	Comparative pharmacodynamic pharmacokinetic correlation of oral sustained-release theophylline formulation in adult asthmatics. Drug Development and Industrial Pharmacy, 25, 529-534.
434	Comparative efficacy of long-acting muscarinic antagonist monotherapies in COPD: A systematic review and network meta-analysis. International Journal of COPD, 10, 2495-2517.
435	Comparative efficacy of aclidinium versus glycopyrronium and tiotropium, as maintenance treatment of moderate to severe COPD patients: A systematic review and network meta-analysis. International Journal of COPD, 8, 405-423.
436	Comparative assessment of enprofylline and theophylline for chronic obstructive airways disease in the elderly.
437	Community Physician-Guided Long-Term Domiciliary Oxygen Therapy Combined With Conventional Therapy in Stage IV COPD Patients.
438	Combination of theophylline and salbutamol for arrhythmias in severe COPD. Chest, 91, 808-12.
439	Combination of anticholinergic, beta-2-sympathomimetic agents and theophylline in the treatment of chronic obstructive lung disease. A double-blind multicenter study of 60 patients. Schweizerische Rundschau fur Medizin Praxis, 76, 632‐636.
440	Combination of aminophylline (Phyllocontin Continus tablets) and salbutamol in the management of chronic obstructive airways disease. British Journal Of Clinical Pharmacology. 9(4), 359-364 (1980)
441	Clinico-laboratory evaluation a new sustained-release preparation of anhydrous theophylline]. Clin Ter, 131, 293-7.
442	Clinical trial of Theograd. Br J Clin Pract, 24, 165-7.
443	Clinical study on maxing shigan decoction combined with zang-fu organs with acupoints to treat acute exacerbation chronic obstructive pulmonary disease with osteoporosis. Chinese journal of information on traditional chinese medicine, 25, 13‐18.
444	Clinical study on compound danshen dropping pills combined with doxofylline in treatment of acute exacerbation of chronic obstructive pulmonary disease. Drugs and clinic, 33, 2562‐2566.
445	Clinical Pharmacology of Oral Maintenance Therapies for Obstructive Lung Diseases. Respiratory Care, 63, 671-689.
446	Clinical observation of chuankezhi injection combined with doxofylline in treatment of acute exacerbation of chronic obstructive pulmonary disease. Drugs and clinic, 33, 809‐812.
447	Clinical investigation of a new broncholyticum--decloxizine--as compared with franol and placebo treatment. Respiration, 27, 582-90.
448	Clinical efficacy of the transdermal tulobuterol patch in patients with chronic obstructive pulmonary disease: A comparison with slow-release theophylline. Internal Medicine, 47, 503-509.
449	Clinical efficacy of farcosolvin syrup (ambroxol-theophylline-guaiphenesin mixture) in the treatment of acute exacerbation of chronic bronchitis. International journal of chronic obstructive pulmonary disease, 5, 251‐256.
450	Clinical controlled study of shenmai injection and aminophylline on diaphragm fatigue]. Zhongguo Zhong Xi Yi Jie He Za Zhi, 20, 519-20.
451	Clinafloxacin-theophylline drug interaction. Annals of pharmacotherapy, 29, 378‐380.
452	Ciprofloxacin (intravenous/oral) versus ceftazidime in lower respiratory tract infections. American Journal of Medicine, 87, 113S-116S.
453	Cilomilast for COPD: Results of a 6-month, placebo-controlled study of a potent, selective inhibitor of phosphodiesterase 4. Chest, 129, 56-66.
454	Chronopharmacodynamics and kinetics after symmetric and asymmetric multiple theophylline doses in patients with chronic obstructive pulmonary disease. Int J Clin Pharmacol Ther Toxicol, 27, 7-12.
455	Chronic Use of Theophylline and Mortality in Chronic Obstructive Pulmonary Disease: A Meta-analysis. Archivos De Bronconeumologia, 52, 233-238.
456	Chronic obstructive pulmonary disease: strategies to improve functional status. Annual review of nursing research, 16, 253-286.
457	Chronic obstructive pulmonary disease. Clinical evidence, 1344‐1357.
458	Chronic obstructive lung diseases: The efficacy of cineole. Therapiewoche, 44, 356-365.
459	Chronic bronchitis in the 1990s: up-to-date treatment. Respiration, 58 Suppl 1, 43-6.
460	Chinese patent medicine for chronic obstructive pulmonary disease based on principles of tonifying Qi, promoting blood circulation by removing blood stasis, and resolving phlegm: A systematic review of randomized controlled trials. Journal of Traditional Chinese Medicine, 35, 1-10.
461	Chinese herbal medicine (weijing decoction) combined with pharmacotherapy for the treatment of acute exacerbations of chronic obstructive pulmonary disease. Evidence-based Complementary and Alternative Medicine, 2014.
462	Chinese herbal injections plus Western Medicine on inflammatory factors for patients with acute exacerbation of chronic obstructive pulmonary disease: a systematic review and network meta-analysis. Journal of Thoracic Disease, 15, 1901-1918.
463	Changes of leukotriene B4 in induced sputum and plasma of patients with chronic obstructive pulmonary disease and the effects of theophylline. Zhonghua jie he he hu xi za zhi = Zhonghua jiehe he huxi zazhi = Chinese journal of tuberculosis and respiratory diseases, 28, 441-444.
464	Challenges of COPD diagnosis. Expert Opinion on Medical Diagnostics, 7, 543-556.
465	Cardiovascular safety of tiotropium in patients with COPD. Chest, 137, 20-30.
466	Cardiovascular safety of salmeterol in COPD. Chest, 123, 1817-1824.
467	Cardiac arrhythmias in patients with mild-to-moderate obstructive lung disease. Comparison of beta-agonist therapy alone and in combination with a xanthine derivative, enprofylline or theophylline. Chest, 88, 537‐542.
468	Canadian Thoracic Society recommendations for management of chronic obstructive pulmonary disease - 2007 update. Canadian Respiratory Journal, 14, 5B-32B.
469	Canadian Resp Res Network (2018) Acute bronchodilator therapy does not reduce wasted ventilation during exercise in COPD. Respiratory Physiology & Neurobiology, 252, 64-71.
470	Can we justify ipratropium therapy as initial management of acute exacerbations of COPD? Pharmacotherapy, 19, 838-843.
471	Can computer-generated evidence-based care suggestions enhance evidence-based management of asthma and chronic obstructive pulmonary disease? A randomized, controlled trial. Health Services Research, 40, 477-498.
472	Bufei yishen granules suppress alveolar epithelial apoptosis in chronic obstructive pulmonary disease rats: Via PERK/EIF2α signaling. Respirology, 23, 129.
473	Bufei Yishen granules decrease inflammation and extracellular matrix deposition in airway remodeling in chronic obstructive pulmonary disease rats. European Respiratory Journal, 50.
474	Bufei yishen granule combined with acupoint-sticking therapy in patients with stable chronic obstructive pulmonary disease: Study protocol of a multicenter, randomized, double-blind, active-controlled trial. Journal of Chinese Integrative Medicine, 9, 1312-1318.
475	Bu-Fei Yi-Shen granule combined with acupoint sticking therapy in patients with stable chronic obstructive pulmonary disease: A randomized, double-blind, double-dummy, active-controlled, 4-center study. Journal of Ethnopharmacology, 141, 584-591.
476	Bu-Fei Yi-Shen B443granule combined with acupoint sticking therapy in patients with stable chronic obstructive pulmonary disease: A randomized, double-blind, double-dummy, active-controlled, 4-center study. Journal of Ethnopharmacology, 141, 584-591.
477	Bufei Jianpi Granules Reduce Quadriceps Muscular Cell Apoptosis by Improving Mitochondrial Function in Rats with Chronic Obstructive Pulmonary Disease. Evidence-based Complementary and Alternative Medicine, 2019.
478	Bufei Jianpi granules improve skeletal muscle and mitochondrial dysfunction in rats with chronic obstructive pulmonary disease. BMC Complementary and Alternative Medicine, 15.
479	Bufei Jianpi granules improve skeletal muscle and mitochondrial dysfunction in rats with chronic obstructive pulmonary disease. Bmc Complementary and Alternative Medicine, 15.
480	Bufei Jianpi granules decrease skeletal muscular cell apoptosis via improving mitochondrial dysfunction in rats with chronic obstructive pulmonary disease. European Respiratory Journal, 50.
481	BrugueUnequal twice-daily, sustained-release theophylline dosing in chronic obstructive pulmonary disease. Chronobiol Int, 4, 381-5.
482	Bronchospasmolytic effect of reproterol as aerosol (author's transl)]. Dtsch Med Wochenschr, 104, 1041-3.
483	Bronchospasmolysis in chronic obstructive respiratory tract disease. Clinico-pathological studies using theophylline-ethylenediamine, diprophylline, and hexoprenaline]. Wien Med Wochenschr, 127, 484-90.
484	Bronchodilators in chronic air-flow limitation. Effects on airway function, exercise capacity, and quality of life. Am Rev Respir Dis, 135, 1069-74.
485	Bronchodilator treatment for partially reversible chronic obstructive airways disease. Thorax, 46, 248‐251.
486	Bronchodilator effect and serum theophylline level after combined treatment with fenoterol and theophylline in reversible chronic airflow obstruction. Eur J Clin Pharmacol, 35, 669-71.
487	Bronchodilation from intravenous theophylline in patients with cystic fibrosis: results of a blinded placebo-controlled crossover clinical trial. Pediatric pulmonology, 6, 172-179.
488	Brief review: Advances in therapy with antileukotriene drugs. Annals of Clinical and Laboratory Science, 34, 379-387.
489	Boujedaini (2021) Oscillococcinum® for upper respiratory tract infections and exacerbations in COPD: an observational, prospective study (OXITUNIS).
490	Blood Eosinophils in Chinese COPD Participants and Response to Treatment with Combination Low-Dose Theophylline and Prednisone: a Post-Hoc Analysis of the TASCS Trial. International journal of chronic obstructive pulmonary disease, 17, 273‐282.
491	Blood Eosinophils and Outcomes in Severe Hospitalized Exacerbations of COPD.
492	Bilevel Noninvasive Ventilation During Exercise Reduces Dynamic Hyperinflation and Improves Cycle Endurance Time in Severe to Very Severe COPD. Chest, 160, 2066-2079.
493	Assessment of Medication Regimen Complexity of COPD Regimens in Individuals Visiting Community Pharmacies. International Journal of COPD, 18, 1499-1510.
494	Assessment of combined oral theophylline and inhaled beta-adrenoceptor agonist bronchodilator therapy. British journal of clinical pharmacology, 5, 45‐50.
495	Asarone injection in treating respiratory disease: A meta-analysis. Chinese Journal of Evidence-Based Medicine, 10, 1174-1181.
496	Arrhythmogenicity from combined bronchodilator therapy in patients with obstructive lung disease and concomitant ischemic heart disease. Chest, 91, 5-9.
497	arly corticosteroid use in acute exacerbations of chronic airflow obstruction. American Journal of Emergency Medicine, 14, 139-143.
498	Approaches to slowing the progression of COPD.
499	Approach to respiratory failure in emergency department. European Review for Medical and Pharmacological Sciences, 10, 135-151.
500	Antileukotriene drugs: Clinical application, effectiveness and safety. Current Medicinal Chemistry, 14, 1966-1977.
501	Anticholinergic for asthma treatment in children and adolescents. Pediatric Pulmonology, 54, S27-S29.
502	Antibiotic treatment of severe exacerbations of chronic obstructive pulmonary disease with procalcitonin: A randomized noninferiority trial. PLoS ONE, 10.
503	Antibiotic treatment of exacerbations of COPD: A randomized, controlled trial comparing procalcitonin-guidance with standard therapy. Chest, 131, 9-19.
504	Antibiotic therapy for acute episodes of chronic obstructive pulmonary disease.
505	An evaluation of single and dual long-acting bronchodilator therapy as effective interventions in maintenance therapy-naïve patients with COPD. International Journal of COPD, 14, 2835-2848.
506	An evaluation of activity tolerance, patient-reported outcomes and satisfaction with the effectiveness of pulmonary daoyin on patients with chronic obstructive pulmonary disease. International Journal of COPD, 12, 2333-2342.
507	An efficient new method for determining oxygen uptake kinetics during exercise: The chirp waveform. American Journal of Respiratory and Critical Care Medicine, 185.
508	An appraisal of pharmacoeconomic evidence of maintenance therapy for COPD. Chest, 129, 1693-1708.
509	Aminophylline, respiratory muscle strength and exercise tolerance in chronic obstructive airway disease. Clinical Respiratory Physiology, 23, 15-22.
510	Aminophylline therapy for acute bronchospastic disease in the emergency room. Annals of internal medicine, 115, 241‐247.
511	Aminophylline for acute exacerbations of chronic obstructive pulmonary disease. A controlled trial. Annals of Internal Medicine, 107, 305-309.
512	Aminophylline and its influence on ventilatory endurance in humans. American Review of Respiratory Disease, 131, 226-229.
513	American Thoracic Society 2018 International Conference. American Journal of Respiratory and Critical Care Medicine, 197.
514	Airway responsiveness to adenosine after a single dose of fluticasone propionate discriminates asthma from COPD. Pulmonary Pharmacology and Therapeutics, 27, 70-75.
515	AHRQ Comparative Effectiveness Reviews. In Pharmacologic and Nonpharmacologic Therapies in Adult Patients With Exacerbation of COPD: A Systematic Review. Rockville (MD): Agency for Healthcare Research and Quality (US).
516	Additive effects of salmeterol and fluticasone or theophylline in COPD. Chest, 118, 1576-1581.
517	Additive effects of combination treatment of salbutamol and slow-release theophylline as compared with salbutamol alone. Fortschritte der Medizin, 107, 67-72.
518	Addition of anticholinergic solution prolongs bronchodilator effect of beta 2 agonists in patients with chronic obstructive pulmonary disease. Am J Med, 100, 40s-48s.
519	Acute response to bronchodilator. An imperfect guide for bronchodilator therapy in chronic airflow limitation. Archives of internal medicine, 148, 1949‐1952.
520	Acute exacerbations of chronic obstructive pulmonary disease. Emergency medicine clinics of North America, 21, 331‐52, viii.
521	Acute administration of bronchodilators on exercise tolerance in treated COPD patients. Pulmonary Pharmacology and Therapeutics, 24, 49-54.
522	Acebrophylline and theophylline in the treatment of bronchial asthma. An open comparative, randomized study. Acta Therapeutica, 21, 101-111.
523	ACCORD COPD II: A randomized clinical trial to evaluate the 12-week efficacy and safety of twice-daily aclidinium bromide in chronic obstructive pulmonary disease patients. Clinical Drug Investigation, 33, 893-904.
524	Absence of electrocardiographic findings and improved function with once-daily tiotropium in patients with chronic obstructive pulmonary disease. Pharmacotherapy, 25, 1708-1718.
525	A systematic review of the effects of bronchodilators on exercise capacity in patients with COPD. Chest, 121, 597-608.
526	A systematic review and meta-analysis of the herbal formula Buzhong Yiqi Tang for stable chronic obstructive pulmonary disease. Complementary Therapies in Medicine, 29, 94-108.
527	A short-term comparison of fluticasone propionate/salmeterol with ipratropium bromide/albuterol for the treatment of COPD. Treatments in Respiratory Medicine, 3, 173-181.
528	A review of the use of adjunctive therapies in severe acute asthma exacerbation in critically ill children. Expert Review of Respiratory Medicine, 8, 423-441.
529	A review of Formoterol in chronic obstructive pulmonary disease. American Journal of Respiratory Medicine, 1, 285-300.
530	A rapid monoclonal antibody blood theophylline assay; lack of cross-reactivity with enprofylline. Therapeutic drug monitoring, 16, 323‐326.
531	A randomized, single-blind study of lansoprazole for the prevention of exacerbations of chronic obstructive pulmonary disease in older patients. Journal of the American Geriatrics Society, 57, 1453-1457.
532	A randomized, controlled trial of theophylline in patients with severe chronic obstructive pulmonary disease. New England Journal of Medicine, 320, 1521-1525.
533	A randomized trial to evaluate the sustained efficacy of a mucus clearance device in ambulatory patients with chronic obstructive pulmonary disease. Canadian Respiratory Journal, 11, 567-572.
534	A randomized study of tiotropium Respimat® Soft MistTM Inhaler vs. ipratropium pMDI in COPD. Respiratory Medicine, 102, 32-41.
535	A randomized controlled trial to assess the efficacy of tiotropium in Canadian patients with chronic obstructive pulmonary disease. Canadian Respiratory Journal, 14, 465-472.
536	A randomized controlled trial of methylprednisolone in the emergency treatment of acute exacerbations of COPD. Chest, 95, 563-7.
537	A prospective randomized controlled study: Theophylline on oxidative stress and steroid sensitivity in chronic obstructive pulmonary disease patients. International Journal of Pharmaceutical Investigation, 7, 119-124.
538	A prospective randomised, double-blind controlled trial of intravenous aminophylline versus placebo in patients with acute exacerbations of COPD. https://trialsearch.who.int/Trial2.aspx?TrialID=ISRCTN17312089.
539	A pragmatic randomized controlled trial to improve inhaler technique using mHealth. Clinical and Translational Allergy, 10.
540	A pilot study to assess the effects of combining fluticasone propionate/salmeterol and tiotropium on the airflow obstruction of patients with severe-to-very severe COPD. Pulmonary Pharmacology & Therapeutics, 20, 556-561.
541	A phase 3, randomized, double-blind, clinical study to evaluate the long-term safety and efficacy of gefapixant in Japanese adult participants with refractory or unexplained chronic cough. Allergology International, 71, 498-504.
542	A multicenter randomized, double-blind, placebo-controlled trial to evaluate the safety and efficacy of rhubarb in treating acute exacerbation of chronic obstructive pulmonary disease of the syndrome type phlegm-heat obstructing the lungs. Journal of Traditional Chinese Medical Sciences, 3, 71-80.
543	A meta-analysis on the efficacy of oral theophylline in patients with stable COPD. International journal of chronic obstructive pulmonary disease, 1, 261-266.
544	A long-term evaluation of once-daily inhaled tiotropium in chronic obstructive pulmonary disease. European Respiratory Journal, 19, 217-224.
545	A FACTOR-ANALYSIS OF DYSPNEA RATINGS, RESPIRATORY MUSCLE STRENGTH, AND LUNG-FUNCTION IN PATIENTS WITH CHRONIC OBSTRUCTIVE PULMONARY-DISEASE. American Review of Respiratory Disease, 145, 467-470.
546	A double-blind comparison of verapamil and labetalol in hypertensive patients with coexisting chronic obstructive airways disease.
547	A double-blind comparison of a microcrystalline theophylline tablet and salbutamol in reversible airways obstruction. Br J Clin Pract, 30, 212-6.
548	A dose-ranging study of tiotropium delivered via Respimat® Soft Mist™ inhaler or HandiHaler® in COPD patients. International Journal of COPD, 2, 559-565.
549	A dose-ranging study of indacaterol in obstructive airways disease, with a tiotropium comparison. Respiratory Medicine, 102, 1033-1044.
550	A COPD health management program in a community-based primary care setting: A randomized controlled trial. Respiratory Care, 60, 102-112.
551	A comparison of non-tapering vs. tapering prednisolone in acute exacerbation of asthma involving use of the low-dose ACTH test. International Journal of Clinical Pharmacology and Therapeutics, 40, 256-262.
552	A comparison of inhaled ipratropium, oral theophylline plus inhaled β- agonist, and the combination of all three in patients with COPD. Chest, 105, 1089-1094.
553	A comparison between inhaled salmeterol and theophylline in the short-term treatment of stable chronic obstructive pulmonary disease. Pulm Pharmacol Ther, 18, 103-8.
554	A comparative trial of combination therapy in obstructive airways disease. Curr Med Res Opin, 7, 23-7.
555	A clinical study of AECOPD in Southern China. American Journal of Respiratory and Critical Care Medicine, 197.
556	A chinese herbal formula ameliorates COPD by inhibiting the inflammatory response via downregulation of p65, JNK, and p38. Phytomedicine, 83.
557	A benefit-risk assessment of inhaled long-acting beta2-agonists in the management of obstructive pulmonary disease. Drug Saf, 27, 689-715.
558	A B113randomized controlled trial of computerized pharmacokinetic theophylline dosing versus empiric physician dosing. Clinical pharmacology and therapeutics, 53, 684‐690.
559	A 4-year trial of tiotropium in chronic obstructive pulmonary disease. New England Journal of Medicine, 359, 1543-1554.
560	28-Day safety and tolerability of umeclidinium in combination with vilanterol in COPD: A randomized placebo-controlled trial. Pulmonary Pharmacology and Therapeutics, 25, 465-471.
561	Therapy of chronic obstructive pulmonary disease. Pharmacology & Therapeutics, 97, 87-94.
562	The Calcium Sensitizer Levosimendan Improves Human Diaphragm Function. American Journal of Respiratory and Critical Care Medicine, 185, 90-95.
563	Testosterone treatment improves body composition and sexual function in men with COPD, in a 6-month randomized controlled trial. Respiratory Medicine, 98, 906-913.
564	Potential adverse effects of bronchodilators in the treatment of airways obstruction in older people - Recommendations for prescribing. Drugs & Aging, 25, 415-443.
565	Phyllocontin in chronic airflow obstruction. Br J Clin Pract, 38, 63-5.
566	Phosphodiesterase inhibitors (PDE inhibitors) and male reproduction. 29-38.
567	Pharmacological treatment of exercise dyspnoea. Monaldi Arch Chest Dis, 56, 43-7.
568	Methyl-xanthines for exacerbations of chronic obstructive pulmonary disease. Cochrane Database Syst Rev, Cd002168.
569	Medical treatment of COPD patients with mild and moderate airflow obstruction. Current Respiratory Medicine Reviews, 8, 454-463.
570	Isoproterenol challenge during placebo and oral theophylline therapy in chronic obstructive pulmonary disease. Am Rev Respir Dis, 123, 340-2.
571	Heart rhythm changes in patients with chronic obstructive bronchopneumopathies: effects of different methylxanthine drugs. Minerva cardioangiologica, 40, 31‐39.
572	Formoterol: a review of its use in chronic obstructive pulmonary disease. Am J Respir Med, 1, 285-300.
573	Exhaled nitric oxide in pulmonary diseases a comprehensive review. Chest, 138, 682-692.
574	Endogenous opioids modify dyspnoea during treadmill exercise in patients with COPD. Eur Respir J, 33, 771-7.
575	Efficacy of inhaled metaproterenol and orally-administered theophylline in patients with chronic airflow obstruction. Chest, 89, 171-3.
576	Effect of theophylline pharmacokinetic monitoring service on cost and quality of care. American journal of hospital pharmacy, 39, 1656‐1662.
577	Dose response relation to oral theophylline in severe chronic obstructive airways disease. Bmj, 297, 1506-10.
578	Controlled trial of the effect of repeated administration of ipratropium bromide on ventilatory function of patients with severe chronic airways obstructiion. British Journal of Diseases of the Chest, 74, 135-141.
579	Comparison of the efficacy, tolerability, and safety of formoterol dry powder and oral, slow-release theophylline in the treatment of COPD. Chest, 121, 1058-1069.
580	Comparative Efficacy of Chinese Herbal Injections for Treating Acute Exacerbation of Chronic Obstructive Pulmonary Disease: A Bayesian Network Meta-Analysis of Randomized Controlled Trials. Evidence-based Complementary and Alternative Medicine, 2018.
581	Clinical study on eucalyptol, limonene and pinene enteric soft capsules combined with doxofylline in treatment of acute attack of chronic obstructive pulmonary disease. Drugs and clinic, 34, 2640‐2644.
582	Clinical comparison of albuterol, isoetharine, and metaproterenol given by aerosol inhalation. Clin Pharm, 2, 129-34.
583	Clinical and functional benefits of adding theophylline to a standard treatment with short acting bronchodilators in patients with COPD. Revista Medica de Chile, 133, 1211-1219.
584	Chronic obstructive pulmonary disease. Medical Principles and Practice, 7, 1-17.
585	Anti-inflammatory effects and clinical efficacy of theophylline and tulobuterol in mild-to-moderate chronic obstructive pulmonary disease. Pulmonary Pharmacology & Therapeutics, 21, 874-878.
586	An overview of the current management of chronic obstructive pulmonary disease: can we go beyond the GOLD recommendations? Expert Review of Respiratory Medicine, 12, 43-54.
587	Acute bronchodilating effects of ipratropium bromide and theophylline in chronic obstructive pulmonary disease. Am J Med, 91, 24s-27s.
588	Aclidinium improves exercise endurance, dyspnea, lung hyperinflation, and physical activity in patients with COPD: A randomized, placebo-controlled, crossover trial. BMC Pulmonary Medicine, 14.
589	A randomized, placebo-controlled trial of a leukotriene synthesis inhibitor in patients with COPD. Chest, 122, 289-294.
590	A novel bronchodilator xanthine apparently without adenosine receptor antagonism and tremorogenic effect. Eur J Respir Dis, 64, 333-9.
591	A comparison of the efficacy of once-daily fluticasone furoate/vilanterole with twice-daily fluticasone propionate/salmeterol in asthma-COPD overlap syndrome. Pulmonary Pharmacology and Therapeutics, 35, 28-33.
592	A comparison of oral beta2-agonists clenbuterol and salbutamol in obstructive lung disease: A double-blind cross-over study. Current Therapeutic Research - Clinical and Experimental, 37, 51-57.
593	A comparison of enprofylline and theophylline in the maintenance therapy of chronic reversible obstructive airway disease. Journal of allergy and clinical immunology, 85, 514‐521.
594	--- (2020) Effect of add-on Doxofylline on Lung Function in Stable COPD. https://clinicaltrials.gov/show/NCT04238221.
