# Supplementary material for: Effects of additional oral theophylline with inhaled therapy in patients with stable chronic obstructive pulmonary disease: A systematic review and meta-analysis
Source: PLoS One. 2025 May 6;20(5):e0321984. doi: 10.1371/journal.pone.0321984 (PMC12054895; doi:10.1371/journal.pone.0321984)
Supplement: S3 Data — (XLSX) [file pone.0321984.s003.xlsx]

## Sheet: numbered table of all studies
Number	Retrieved articles	Inclusion/Exclusion	reason for Exlusion
1	Xuan Bai Cheng Qi formula as an adjuvant treatment of acute exacerbation of chronic obstructive pulmonary disease of the syndrome type phlegm-heat obstructing the lungs: A multicenter, randomized, double-blind, placebo-controlled clinical trial. BMC Complementary and Alternative Medicine, 14.	Exclusion	Unrelated to the topic by reading the title and abstract
2	What is the role of non-inhaled drug management in acute COPD exacerbation? Revue Des Maladies Respiratoires, 34, 423-426.	Exclusion	Unrelated to the topic by reading the title and abstract
3	Vulnerability, beliefs, treatments and economic burden of chronic obstructive pulmonary disease in rural areas in China: a cross-sectional study. Bmc Public Health, 12.	Exclusion	Unrelated to the topic by reading the title and abstract
4	Vitamin E and vitamin C supplementation in patients with chronic obstructive pulmonary disease. International Journal for Vitamin and Nutrition Research, 77, 272-279.	Exclusion	Unrelated to the topic by reading the title and abstract
5	Verapamil causes decreased diaphragm endurance but no decrease of nocturnal O(2) saturation in patients with chronic obstructive pulmonary disease. Eur J Clin Pharmacol, 55, 729-32.	Exclusion	Unrelated to the topic by reading the title and abstract
6	Effects of withdrawal of sustained-release theophylline in patients with chronic obstructive lung disease.	Exclusion	Exclusion by duplication
7	Ventricular arrhythmias in chronic obstructive lung disease (COLD): Effect of theophylline in therapeutic doses. Atemwegs- und Lungenkrankheiten, 20, 510-514.	Exclusion	Unrelated to the topic by reading the title and abstract
8	Ventilatory assistance improves exercise endurance in stable congestive heart failure. American Journal of Respiratory and Critical Care Medicine, 160, 1804-1811.	Exclusion	Unrelated to the topic by reading the title and abstract
9	Value of theophylline treatment in patients handicapped by chronic obstructive lung disease. Thorax, 48, 227-32.	Exclusion	Unrelated to the topic by reading the title and abstract
10	Use of theophylline in chronic obstructive pulmonary disease: examining the evidence. Current Opinion in Pulmonary Medicine, 12, 132-139.	Exclusion	Unrelated to the topic by reading the title and abstract
11	Use of spirometry and patterns of prescribing in COPD in primary care. Respiratory Medicine, 101, 1753-1760.	Exclusion	Unrelated to the topic by reading the title and abstract
12	Doxofylline and theophylline: a comparative clinical study.	Exclusion	Exclusion by duplication
13	Doxofylline and theophylline: a comparative clinical study.	Exclusion	Exclusion by duplication
14	Use of low-dose oral theophylline as an adjunct to inhaled corticosteroids in preventing exacerbations of chronic obstructive pulmonary disease: study protocol for a randomised controlled trial. Trials, 16, 267.	Exclusion	Data not available
15	Controlled clinical trial of methylprednisolone in patients with chronic bronchitis and acute respiratory insufficiency.	Exclusion	Exclusion by duplication
16	Controlled clinical trial of methylprednisolone in patients with chronic bronchitis and acute respiratory insufficiency.	Exclusion	Exclusion by duplication
17	Use of inhaled anticholinergic agents in obstructive airway disease. Respiratory Care, 52, 833-851.	Exclusion	Unrelated to the topic by reading the title and abstract
18	Use of a 4-week up-titration regimen of roflumilast in patients with severe COPD. International Journal of COPD, 13, 813-822.	Exclusion	Unrelated to the topic by reading the title and abstract
19	Two different dosages of nebulized steroid versus parenteral steroid in the management of COPD exacerbations: A randomized control trial. Medical Science Monitor, 20, 513-520.	Exclusion	Unrelated to the topic by reading the title and abstract
20	Approaches to slowing the progression of COPD.	Exclusion	Exclusion by duplication
21	Different Dosages of Nebulized Steroid Versus Parenteral Steroid in the Management of COPD Exacerbations. https://clinicaltrials.gov/show/NCT01865500.	Exclusion	Unrelated to the topic by reading the title and abstract
22	Treatment with the immunomodulator AM3 improves the health-related quality of life of patients with COPD.	Exclusion	Unrelated to the topic by reading the title and abstract
23	Treatment of stable chronic obstructive pulmonary disease. Lancet, 364, 791-802.	Exclusion	Unrelated to the topic by reading the title and abstract
24	Treatment of reversible chronic airways obstruction with doxofylline compared with slow-release theophylline: a double-blind, randomized, multicentre trial. International journal of clinical pharmacology research, 9, 397‐405.	Exclusion	Unrelated to the topic by reading the title and abstract
25	Treatment of patients with chronic obstructive pulmonary disease (COPD) by primary care physicians. Medicina-Buenos Aires, 64, 445-454.	Exclusion	Unrelated to the topic by reading the title and abstract
26	Treatment of patients with chronic airways obstruction: a controlled study with bamyphylline. Pharmatherapeutica, 5, 416-22.	Exclusion	Unrelated to the topic by reading the title and abstract
27	Treatment of moderate chronic obstructive pulmonary disease (stable) with doxofylline compared with slow release theophylline--a multicentre trial. J Indian Med Assoc, 106, 791-2, 794.	Exclusion	Unrelated to the topic by reading the title and abstract
28	Comparative assessment of enprofylline and theophylline for chronic obstructive airways disease in the elderly.	Exclusion	Exclusion by duplication
29	Comparative assessment of enprofylline and theophylline for chronic obstructive airways disease in the elderly.	Exclusion	Exclusion by duplication
30	Treatment of lung disease in alpha-1 antitrypsin deficiency: A systematic review. International Journal of COPD, 12, 1295-1308.	Exclusion	Unrelated to the topic by reading the title and abstract
31	Treatment of exacerbations of chronic obstructive pulmonary diseases. Terapevticheskii Arkhiv, 74, 74-79.	Exclusion	Unrelated to the topic by reading the title and abstract
32	Study of the use of noninvasive ventilation of the lungs in acute respiratory insufficiency due exacerbation of chronic obstructive pulmonary disease	Exclusion	Exclusion by duplication
33	Treatment of chronic obstructive respiratory disease with a new purified theophylline preparation in delayed-action form]. Wien Med Wochenschr, 134, 163-9.	Exclusion	Unrelated to the topic by reading the title and abstract
34	Controlled study of the putative interaction between famotidine and theophylline in patients with chronic obstructive pulmonary disease.	Exclusion	Exclusion by duplication
35	Controlled study of the putative interaction between famotidine and theophylline in patients with chronic obstructive pulmonary disease.	Exclusion	Exclusion by duplication
36	CONTROLLED-STUDY OF THE PUTATIVE INTERACTION BETWEEN FAMOTIDINE AND THEOPHYLLINE IN PATIENTS WITH CHRONIC OBSTRUCTIVE PULMONARY-DISEASE.	Exclusion	Exclusion by duplication
37	Treatment of chronic obstructive pulmonary disease with two sustained-release theophylline preparations. J Int Med Res, 15, 352-60.	Exclusion	Unrelated to the topic by reading the title and abstract
38	Treatment of chronic obstructive pulmonary disease with orally administered theophylline. A double-blind, controlled study.	Exclusion	Unrelated to the topic by reading the title and abstract
39	Treatment of asthma with an extempore combination of a bronchodilator, salbutamol, and a new antihistamine drug, oxatomide. International journal of clinical pharmacology research, 6, 105‐111.	Exclusion	Unrelated to the topic by reading the title and abstract
40	Treatment for acute asthma in the Emergency Department: practical aspects. European Review for Medical and Pharmacological Sciences, 14, 209-214.	Exclusion	Unrelated to the topic by reading the title and abstract
41	The treatment effects of low-dose theophylline combined with an inhaled corticosteroid in COPD. Chest, 137, 1338-44.	Exclusion	Non-RCTs
42	Treatment effects of low-dose theophylline combined with an inhaled corticosteroid in COPD. Chest, 137, 1338-1344.	Exclusion	Unrelated to the topic by reading the title and abstract
43	Treadmill endurance during 2-year treatment with tiotropium in patients with COPD: A randomized trial. Chest, 144, 490-497.	Exclusion	Unrelated to the topic by reading the title and abstract
44	Tolerance to bronchodilating effects of salmeterol in COPD. Respiratory Medicine, 97, 1014-1020.	Exclusion	Unrelated to the topic by reading the title and abstract
45	Methylxanthines for exacerbations of chronic obstructive pulmonary disease. Cochrane Database Syst Rev, Cd002168.	Exclusion	Exclusion by duplication
46	Methylxanthines for exacerbations of chronic obstructive pulmonary disease: meta-analysis of randomised trials. Bmj, 327, 643.	Exclusion	Exclusion by duplication
47	Methylxanthines for exacerbations of chronic obstructive pulmonary disease: meta-analysis of randomised trials. BMJ (Clinical research ed.), 327, 643.	Exclusion	Exclusion by duplication
48	Tolerance and effect of short-term theophylline infusions]. Pneumologie, 47, 30-5.	Exclusion	Unrelated to the topic by reading the title and abstract
49	Tiotropium in the treatment of chronic obstructive pulmonary disease: Review of clinical trials. Today's Therapeutic Trends, 21, 37-48.	Exclusion	Unrelated to the topic by reading the title and abstract
50	Tiotropium handihaler® and respimat®in copd: A pooled safety analysis. International Journal of COPD, 10, 239-259.	Exclusion	Unrelated to the topic by reading the title and abstract
51	Efficacy and safety of oxitropium bromide, theophylline and their combination in COPD patients: a double-blind, randomized, multicentre study (BREATH Trial). Respir Med, 96, 881-9.	Exclusion	Exclusion by duplication
52	Efficacy and safety of oxitropium bromide, theophylline and their combination in COPD patients: a double-blind, randomized, multicentre study (BREATH Trial). Respiratory medicine, 96, 881‐889.	Exclusion	Exclusion by duplication
53	Efficacy and safety of oxitropium bromide, theophylline and their combination in COPD patients:: a double-blind, randomized, multicentre study (BREATH Trial). Respiratory Medicine, 96, 881-889.	Exclusion	Exclusion by duplication
54	Tiotropium for the treatment of chronic obstructive pulmonary disease. Clinical Practice, 10, 141-155.	Exclusion	Unrelated to the topic by reading the title and abstract
55	Aminophylline and its influence on ventilatory endurance in humans. Am Rev Respir Dis, 131, 226-9.	Exclusion	Exclusion by duplication
56	Aminophylline and its influence on ventilatory endurance in humans. American review of respiratory disease, 131, 226‐229.	Exclusion	Exclusion by duplication
57	Tiotropium bromide: A review of its use as maintenance therapy in patients with COPD. Treatments in Respiratory Medicine, 3, 247-268.	Exclusion	Unrelated to the topic by reading the title and abstract
58	Tiotropium bromide: a long-acting anticholinergic bronchodilator for the treatment of patients with chronic obstructive pulmonary disease. Int J Clin Pract, 57, 906-9.	Exclusion	Unrelated to the topic by reading the title and abstract
59	Effect of inhaled metaproterenol on exercise performance in patients with stable "fixed" airway obstruction. American review of respiratory disease, 138, 624‐629.	Exclusion	Exclusion by duplication
60	Tiotropium bromide for chronic obstructive pulmonary disease. Expert Review of Respiratory Medicine, 3, 211-220.	Exclusion	Unrelated to the topic by reading the title and abstract
61	Tiotropium as a first maintenance drug in COPD: secondary analysis of the UPLIFT trial. Eur Respir J, 36, 65-73.	Exclusion	Unrelated to the topic by reading the title and abstract
62	Tiotropium and exercise training in COPD patients: Effects on dyspnea and exercise tolerance.	Exclusion	Unrelated to the topic by reading the title and abstract
63	Effect of theophylline on sleep and sleep-disordered breathing in patients with chronic obstructive pulmonary disease. Am Rev Respir Dis, 143, 245-50.	Exclusion	Exclusion by duplication
64	Effect of theophylline on sleep and sleep-disordered breathing in patients with chronic obstructive pulmonary disease. American review of respiratory disease, 143, 245‐250.	Exclusion	Exclusion by duplication
65	EFFECT OF THEOPHYLLINE ON SLEEP AND SLEEP-DISORDERED BREATHING IN PATIENTS WITH CHRONIC OBSTRUCTIVE PULMONARY-DISEASE. American Review of Respiratory Disease, 143, 245-250.	Exclusion	Exclusion by duplication
66	Time-related distribution of a sustained-release theophylline in the treatment of chronic obstructive lung disease. Presse Medicale, 17, 193-196.	Exclusion	Unrelated to the topic by reading the title and abstract
67	Three-minute constant rate step test for detecting exertional dyspnea relief after bronchodilation in COPD. International Journal of COPD, 11, 2991-3000.	Exclusion	Unrelated to the topic by reading the title and abstract
68	Thermogenic effect of bronchodilators in patients with chronic obstructive pulmonary disease. Thorax, 52, 130-5.	Exclusion	Unrelated to the topic by reading the title and abstract
69	Combination of anticholinergic, beta-2-sympathomimetic agents and theophylline in the treatment of chronic obstructive lung disease. A double-blind multicenter study of 60 patients]. Schweiz Rundsch Med Prax, 76, 632-6.	Exclusion	Exclusion by duplication
70	Therapeutic efficacy of volatile oils in chronic obstructive bronchitis. Therapiewoche, 36, 1162-1166.	Exclusion	Unrelated to the topic by reading the title and abstract
71	Theophylline in maintenance treatment of chronic asthma: concentration-dependent additional effect to beta 2-agonist therapy. European journal of respiratory diseases, 70, 35‐43.	Exclusion	Exclusion by duplication
72	Theophylline-improved swallowing reflex in elderly nursing home patients. J Am Geriatr Soc, 52, 1787-8.	Exclusion	Unrelated to the topic by reading the title and abstract
73	Theophylline treatment of irreversible, chronic obstructive pulmonary disease. Ugeskrift for laeger, 156, 5696-5699.	Exclusion	Unrelated to the topic by reading the title and abstract
74	Theophylline plus salbutamol in chronic bronchial obstruction. The additive effects of combination therapy in comparison with salbutamol monotherapy. Fortschritte der Medizin, 107, 255-258.	Exclusion	Reports not retrieved
75	Effect of cimetidine and ranitidine on plasma theophylline in patients with chronic obstructive airways disease treated with theophylline and corticosteroids. European journal of clinical pharmacology, 38, 43‐45.	Exclusion	Exclusion by duplication
76	Theophylline in the treatment of chronic obstructive pulmonary disease: a randomized, double-blind, placebo-controlled study. Zhonghua jie he he hu xi za zhi [Chinese journal of tuberculosis and respiratory diseases], 29, 577‐582.	Exclusion	Unrelated to the topic by reading the title and abstract
77	THEOPHYLLINE IN THE TREATMENT OF BRONCHIAL-ASTHMA - AN OPEN COMPARATIVE, RANDOMIZED STUDY. Acta Therapeutica, 21, 101-111.	Exclusion	Unrelated to the topic by reading the title and abstract
78	Theophylline in maintenance treatment of chronic asthma: concentration-dependent additional effect to beta 2-agonist therapy. Eur J Respir Dis, 70, 35-43.	Exclusion	Unrelated to the topic by reading the title and abstract
79	MK-0873, a PDE4 inhibitor, does not influence the pharmacokinetics of theophylline in healthy male volunteers. Pulmonary pharmacology & therapeutics, 21, 573‐577.	Exclusion	Exclusion by duplication
80	MK-0873, a PDE4 inhibitor, does not influence the pharmacokinetics of theophylline in healthy male volunteers. Pulmonary Pharmacology & Therapeutics, 21, 573-577.	Exclusion	Exclusion by duplication
81	MK-0873, a PDE4 inhibitor, does not influence the pharmacokinetics of theophylline in healthy male volunteers. Pulmonary Pharmacology and Therapeutics, 21, 573-577.	Exclusion	Exclusion by duplication
82	Theophylline in Chronic Obstructive Pulmonary Disease. https://clinicaltrials.gov/show/NCT00299858.	Exclusion	Unrelated to the topic by reading the title and abstract
83	Theophylline improves measurements of respiratory muscle efficiency. Chest, 110, 1437-1442.	Exclusion	Unrelated to the topic by reading the title and abstract
84	Theophylline improves gas exchange during rest, exercise, and sleep in severe chronic obstructive pulmonary disease. American Review of Respiratory Disease, 148, 1030-1036.	Exclusion	Unrelated to the topic by reading the title and abstract
85	Theophylline plus salbutamol in chronic bronchial obstruction. The additive effects of combination therapy in comparison with salbutamol monotherapy. Fortschritte der Medizin, 107, 255‐258.	Exclusion	Exclusion by duplication
86	Theophylline for irreversible chronic airflow limitation: a randomized study comparing n of 1 trials to standard practice. Chest, 115, 38-48.	Exclusion	Unrelated to the topic by reading the title and abstract
87	Theophylline drug interaction. Annals of Pharmacotherapy, 29, 378-380.	Exclusion	Unrelated to the topic by reading the title and abstract
88	Theophylline clearance in patients with severe chronic obstructive pulmonary disease receiving supplemental oxygen and the effect of acute hypoxemia. American Review of Respiratory Disease, 133, 1110-1114.	Exclusion	Unrelated to the topic by reading the title and abstract
89	Theophylline blood levels and pulmonary function tests utilizing standard and sustained-release theophylline tablets. Current Therapeutic Research - Clinical and Experimental, 35, 331-336.	Exclusion	Unrelated to the topic by reading the title and abstract
90	Theophylline and systemic corticosteroids in COPD: The TASCS trial. American Journal of Respiratory and Critical Care Medicine, 199.	Exclusion	Unrelated to the topic by reading the title and abstract
91	Theophylline and Steroids in Chronic Obstructive Pulmonary Disease (COPD) Study. https://clinicaltrials.gov/show/NCT02261727.	Exclusion	Unrelated to the topic by reading the title and abstract
92	Theophylline and salbutamol improve pulmonary function in patients with irreversible chronic obstructive pulmonary disease. Chest, 101, 160-165.	Inclusion
93	Theophylline and Its Association with COPD Exacerbations: A Systematic Review and Meta- Analysis. American Journal of Respiratory and Critical Care Medicine, 205.	Exclusion	Unrelated to the topic by reading the title and abstract
94	Theophylline and diaphragmatic contractility. Investigation of a dose-response relationship. American review of respiratory disease, 138, 1532‐1534.	Exclusion	Unrelated to the topic by reading the title and abstract
95	The usefulness of theophylline in nonasthmatic airway obstruction. Angiology, 30, 744-9.	Exclusion	Unrelated to the topic by reading the title and abstract
96	The therapeutic efficacy of erdosteine in the treatment of chronic obstructive bronchitis: a meta-analysis of individual patient data. Pulmonary Pharmacology and Therapeutics, 23, 135-144.	Exclusion	Unrelated to the topic by reading the title and abstract
97	The study of long term curative effect of chronic obstructive pulmonary disease in remission stage treated with TCM. Pak J Pharm Sci, 30, 1121-1124.	Exclusion	Unrelated to the topic by reading the title and abstract
98	The Study of Efficacy, Tolerability and Safety of Theophylline Given Along with Formoterol Plus Budesonide in COPD. J Clin Diagn Res, 9, Oc10-3.	Inclusion
99	A comparison between inhaled salmeterol and theophylline in the short-term treatment of stable chronic obstructive pulmonary disease. Pulmonary pharmacology & therapeutics, 18, 103‐108.	Exclusion	Exclusion by duplication
100	The role of theophylline in the treatment of dyspnea in COPD. Chest, 92, 2S-6S.	Exclusion	Unrelated to the topic by reading the title and abstract
101	Unequal twice-daily, sustained-release theophylline dosing in chronic obstructive pulmonary disease. Chronobiology international, 4, 381‐385.	Exclusion	Exclusion by duplication
102	The role of N-acetylcysteine in reducing number of exacerbations in patients with moderate to severe chronic obstructive pulmonary disease; a meta-analysis. Respirology, 14, A268.	Exclusion	Unrelated to the topic by reading the title and abstract
103	The Neltenexine versus carbocysteine in the treatment of exacerbations of mild chronic obstructive pulmonary disease: A randomized, controlled, open-label study. Current Therapeutic Research-Clinical and Experimental, 62, 851-861.	Exclusion	Unrelated to the topic by reading the title and abstract
104	The mechanism of action of doxofylline is unrelated to HDAC inhibition, PDE inhibition or adenosine receptor antagonism. Pulmonary Pharmacology & Therapeutics, 25, 55-61.	Exclusion	Unrelated to the topic by reading the title and abstract
105	The MCID of the Transition Dyspnea Index is a total score of one unit. COPD: Journal of Chronic Obstructive Pulmonary Disease, 2, 99-103.	Exclusion	Unrelated to the topic by reading the title and abstract
106	The influence of reproterol and aminophylline on hemodynamics and airway-resistance in patients with chronic obstructive lung-disease. Intensivmedizin, 19, 245‐252.	Exclusion	Unrelated to the topic by reading the title and abstract
107	The influence of hexoprenaline and aminophylline on mucociliary clearance of the bronchial system in patients with chronic obstructive airway diseases. Atemwegs- und lungenkrankheiten, 8, 205‐208.	Exclusion	Unrelated to the topic by reading the title and abstract
108	The impact of chronic obstructive pulmonary disease in patients hospitalized for worsening heart failure with reduced ejection fraction: An analysis of the EVEREST trial. Journal of Cardiac Failure, 18, 515-523.	Exclusion	Unrelated to the topic by reading the title and abstract
109	The impact of "world health organization - government of India guidelines on chronic obstructive pulmonary diseases-2003" on quality of life. Lung India, 26, 102-105.	Exclusion	Unrelated to the topic by reading the title and abstract
110	THE Home monitoring of theophylline levels: a novel therapeutic approach. Pharmacotherapy, 10, 294‐300.	Exclusion	Unrelated to the topic by reading the title and abstract
111	A RANDOMIZED CONTROLLED TRIAL OF COMPUTERIZED PHARMACOKINETIC THEOPHYLLINE DOSING VERSUS EMPIRIC PHYSICIAN DOSING. Clinical Pharmacology & Therapeutics, 53, 684-690.	Exclusion	Exclusion by duplication
112	A randomized controlled trial of computerized pharmacokinetic theophylline dosing versus empiric physician dosing. Clinical Pharmacology and Therapeutics, 53, 684-690.	Exclusion	Exclusion by duplication
113	A randomized controlled trial of computerized pharmacokinetic theophylline dosing versus empiric physician dosing. Clin Pharmacol Ther, 53, 684-90.	Exclusion	Exclusion by duplication
114	The efficacy of orally administered theophylline, inhaled salbutamol, and a combination of the two as chronic therapy in the management of chronic bronchitis with reversible air-flow obstruction. American Review of Respiratory Disease, 131, 747-751.	Exclusion	Unrelated to the topic by reading the title and abstract
115	The efficacy of isoproterenol inhalation for predicting the response to orally administered theophylline in chronic obstructive pulmonary disease. Am Rev Respir Dis, 126, 656-9.	Exclusion	Unrelated to the topic by reading the title and abstract
116	The efficacy of adding budesonide/formoterol to ipratropium plus theophylline in managing severe chronic obstructive pulmonary disease: an open-label, randomized study in China. Therapeutic advances in respiratory disease, 13, 1753466619853500.	Exclusion	Unrelated to the topic by reading the title and abstract
117	Additive effects of salmeterol and fluticasone or theophylline in COPD. Chest, 118, 1576-1581.	Exclusion	Exclusion by duplication
118	Additive effects of salmeterol and fluticasone or theophylline in COPD. Chest, 118, 1576-81.	Exclusion	Exclusion by duplication
119	Additive effects of salmeterol and fluticasone or theophylline in COPD. Chest, 118, 1576‐1581.	Exclusion	Exclusion by duplication
120	The effects of theophylline on metabolic rate in chronic obstructive lung disease patients. Journal of the American College of Nutrition, 15, 403-407.	Exclusion	Unrelated to the topic by reading the title and abstract
121	The additive effect of theophylline on a combination of formoterol and tiotropium in stable COPD: a pilot study. Respir Med, 101, 957-62.	Exclusion	Exclusion by duplication
122	The effects of theophylline and salbutamol on right and left ventricular function in chronic bronchitis and emphysema. Br J Dis Chest, 78, 358-62.	Exclusion	Unrelated to the topic by reading the title and abstract
123	Salmeterol/fluticasone propionate in a Single Inhaler Device versus theophylline plus fluticasone propionate in patients with COPD. Pulmonary Pharmacology & Therapeutics, 17, 141-145.	Exclusion	Exclusion by duplication
124	Salmeterol/fluticasone propionate in a Single Inhaler Device versus theophylline+fluticasone propionate in patients with COPD. Pulm Pharmacol Ther, 17, 141-5.	Exclusion	Exclusion by duplication
125	Salmeterol/fluticasone propionate in a Single Inhaler Device versus theophylline+fluticasone propionate in patients with COPD. Pulmonary pharmacology & therapeutics, 17, 141‐145.	Exclusion	Exclusion by duplication
126	The effects of nitrazepam and flunitrazepam on oxygen desaturation during sleep in patients with stable hypoxemic nonhypercapnic COPD. Chest, 95, 765-8.	Exclusion	Unrelated to the topic by reading the title and abstract
127	The effects of inhaled fluticasone on airway inflammation in Chronic Obstructive Pulmonary Disease: A double-blind, placebo-controlled biopsy study. American Journal of Respiratory and Critical Care Medicine, 165, 1592-1596.	Exclusion	Unrelated to the topic by reading the title and abstract
128	The effects of doxofylline versus theophylline on sleep architecture in COPD patients. Monaldi Archives for Chest Disease, 50, 98-103.	Exclusion	Unrelated to the topic by reading the title and abstract
129	The Effect of Thoracic Epidural Anesthesia on Pulmonary Shunt Fraction and Arterial Oxygenation During One-Lung Ventilation. Journal of Cardiothoracic and Vascular Anesthesia, 24, 456-462.	Exclusion	Unrelated to the topic by reading the title and abstract
130	The effect of theophylline in slow-release or regular preparations in chronic obstructive lung disease. A double-blind study comparing Nuelin Depot, Nuelin and placebo	Exclusion	Unrelated to the topic by reading the title and abstract
131	The effect of maintenance theophylline therapy on lung work in severe chronic obstructive pulmonary disease while standing and walking. Am Rev Respir Dis, 130, 600-5.	Exclusion	Unrelated to the topic by reading the title and abstract
132	The effect of low-dose corticosteroids and theophylline on the risk of acute exacerbations of COPD: the TASCS randomised controlled trial. Eur Respir J, 57.	Exclusion	Unrelated to the topic by reading the title and abstract
133	The effect of long-acting dual bronchodilator therapy on exercise tolerance, dynamic hyperinflation, and dead space during constant work rate exercise in COPD. Journal of Applied Physiology, 130, 2009-2018.	Exclusion	Unrelated to the topic by reading the title and abstract
134	The effect of inhaled tiotropium bromide on lung mucociliary clearance in patients with COPD. Chest, 125, 1726-1734.	Exclusion	Unrelated to the topic by reading the title and abstract
135	The effect of increasing doses of β-agonists on airflow in patients with chronic airflow limitation. Respiratory Medicine, 87, 433-438.	Exclusion	Unrelated to the topic by reading the title and abstract
136	The effect of high-dose inhaled beclomethasone dipropionate in patients with stable COPD. Chest, 115, 31-37.	Exclusion	Unrelated to the topic by reading the title and abstract
137	The effect of erythromycin on theophylline pharmacokinetics in chronic bronchitis. American review of respiratory disease, 127, 581‐584.	Exclusion	Unrelated to the topic by reading the title and abstract
138	The effect of carotid chemoreceptor inhibition on exercise tolerance in chronic obstructive pulmonary disease: A randomized-controlled crossover trial. Respiratory Medicine, 160.	Exclusion	Unrelated to the topic by reading the title and abstract
139	A comparison of enprofylline and theophylline in the maintenance therapy of chronic reversible obstructive airway disease. J Allergy Clin Immunol, 85, 514-21.	Exclusion	Exclusion by duplication
140	The Effect of Acebrophylline vs Sustained Release Theophylline in Patients of COPD- A Comparative Study. J Clin Diagn Res, 8, Mc11-4.	Exclusion	Unrelated to the topic by reading the title and abstract
141	The degree of arm elevation impacts the endurance and cardiopulmonary adaptations of COPD patients performing upper-limb exercise: a cross-over study. European Journal of Physical and Rehabilitation Medicine, 54, 690-697.	Exclusion	Unrelated to the topic by reading the title and abstract
142	The course of inhalation profiles during an exacerbation of obstructive lung disease. Respiratory Medicine, 98, 1173-1179.	Exclusion	Unrelated to the topic by reading the title and abstract
143	Effects of doxofylline as an adjuvant on severe exacerbation and long-term prognosis for COPD with different clinical subtypes. Clinical Respiratory Journal, 17, 851-864.	Exclusion	Exclusion by duplication
144	Effects of doxofylline as an adjuvant on severe exacerbation and long-term prognosis for COPD with different clinical subtypes. Clin Respir J, 17, 851-864.	Exclusion	Exclusion by duplication
145	The Conversion from twice- to once-daily extended-release theophylline treatment in patients with reversible airway obstruction. Journal of asthma, 32, 275‐284.	Exclusion	Unrelated to the topic by reading the title and abstract
146	The Compliance measure development and assessment of theophylline therapy in ambulatory patients. J Clin Pharm Ther, 12, 19-26.	Exclusion	Unrelated to the topic by reading the title and abstract
147	The combined effect of theophylline and terbutaline in patients with chronic obstructive airway diseases. Eur J Respir Dis, 63, 13-22.	Exclusion	Unrelated to the topic by reading the title and abstract
148	The clinical application value of compound Stachys sieboldii Miq granules to stable COPD patients. Minerva Medica, 114, 152-161.	Exclusion	Unrelated to the topic by reading the title and abstract
149	Effect of theophylline on endogenous hydrogen sulfide production in patients with COPD. Pulmonary pharmacology & therapeutics, 21, 40‐46.	Exclusion	Exclusion by duplication
150	THE CLINAFLOXACIN-THEOPHYLLINE DRUG-INTERACTION. Annals of Pharmacotherapy, 29, 378-380.	Exclusion	Unrelated to the topic by reading the title and abstract
151	The chronic obstructive pulmonary disease exacerbation. Clinics in Chest Medicine, 21, 705-721.	Exclusion	Unrelated to the topic by reading the title and abstract
152	Dose response relation to oral theophylline in severe chronic obstructive airways disease. BMJ (Clinical research ed.), 297, 1506‐1510.	Exclusion	Exclusion by duplication
153	The Bufei Jianpi Formula Improves Mucosal Immune Function by Remodeling Gut Microbiota Through the SCFAs/GPR43/NLRP3 Pathway in Chronic Obstructive Pulmonary Disease Rats. International Journal of COPD, 17, 1285-1298.	Exclusion	Unrelated to the topic by reading the title and abstract
154	Heart rhythm changes in patients with chronic obstructive bronchopneumopathies: effects of different methylxanthine drugs]. Minerva Cardioangiol, 40, 31-9.	Exclusion	Exclusion by duplication
155	The asthma-chronic obstructive pulmonary disease overlap syndrome: Pharmacotherapeutic considerations. Expert Review of Clinical Pharmacology, 6, 197-219.	Exclusion	Unrelated to the topic by reading the title and abstract
156	The application of integrated traditional chinese medicine and western medicine in the treatment of respiratory failure caused by chronic obstructive pulmonary disease. Chinese journal of information on traditional chinese medicine, 13, 61‐62.	Exclusion	Unrelated to the topic by reading the title and abstract
157	THE ADDITIVE EFFECT OF THEOPHYLLINE ON A HIGH-DOSE COMBINATION OF INHALED SALBUTAMOL AND IPRATROPIUM BROMIDE IN STABLE COPD. Chest, 107, 718-723.	Inclusion
158	Terbutaline in COPD comparison between Turbuhaler® and chlorofluorocarbon (CFC) inhaler. Lung, 172, 271-280.	Exclusion	Unrelated to the topic by reading the title and abstract
159	Temazepam 10 mg does not affect breathing and gas exchange in patients with severe normocapnic COPD. Respiratory Medicine, 104, 518-524.	Exclusion	Unrelated to the topic by reading the title and abstract
160	Arrhythmogenicity from combined bronchodilator therapy in patients with obstructive lung disease and concomitant ischemic heart disease. Chest, 91, 5-9.	Exclusion	Exclusion by duplication
161	Arrhythmogenicity from combined bronchodilator therapy in patients with obstructive lung disease and concomitant ischemic heart disease. Chest, 91, 5‐9.	Exclusion	Exclusion by duplication
162	Temafloxacin compared with ciprofloxacin in mild to moderate lower respiratory tract infections in ambulatory patients: A multicenter, double- blind, randomized study. Chest, 100, 1497-1502.	Exclusion	Unrelated to the topic by reading the title and abstract
163	Targeting asthma control in real-life clinical practice by using ICS/LABA combination. Klinicka Farmakologie a Farmacie, 33, 11-16.	Exclusion	Unrelated to the topic by reading the title and abstract
164	Systemic corticosteroids in the treatment of acute exacerbations of chronic obstructive pulmonary disease. American Journal of Health-System Pharmacy, 67, 1061-1069.	Exclusion	Unrelated to the topic by reading the title and abstract
165	Aminophylline, respiratory muscle strength and exercise tolerance in chronic obstructive airway disease. Bull Eur Physiopathol Respir, 23, 15-22.	Exclusion	Exclusion by duplication
166	Aminophylline, respiratory muscle strength and exercise tolerance in chronic obstructive airway disease. Bulletin europeen de physiopathologie respiratoire, 23, 15‐22.	Exclusion	Exclusion by duplication
167	Systematic review and Meta-analysis on efficacy and safety of Buzhong Yiqi Decoction for stable chronic obstructive pulmonary disease]. Zhongguo Zhong Yao Za Zhi, 45, 5344-5355.	Exclusion	Unrelated to the topic by reading the title and abstract
168	Systematic review and Meta-analysis on efficacy and safety of Buzhong Yiqi Decoction for stable chronic obstructive pulmonary disease. Zhongguo Zhongyao Zazhi, 45, 5344-5355.	Exclusion	Unrelated to the topic by reading the title and abstract
169	Low-dose theophylline enhances the anti-inflammatory effects of steroids during exacerbations of COPD. Thorax, 64, 424-9.	Exclusion	Exclusion by duplication
170	Sympathomimetic/xanthine broncholysis in obstructive ventilatory disorders. International Journal of Clinical Pharmacology Therapy and Toxicology, 9, 6-15.	Exclusion	Unrelated to the topic by reading the title and abstract
171	Survey of chest physicians regarding COPD diagnosis and treatment. Medicina, 64, 113-119.	Exclusion	Unrelated to the topic by reading the title and abstract
172	Oral Low-dose Theophylline on Top of Inhaled Fluticasone-Salmeterol Does Not Reduce Exacerbations in Patients With Severe COPD A Pilot Clinical Trial. Chest, 150, 123-130.	Exclusion	Exclusion by duplication
173	Oral Low-dose Theophylline on Top of Inhaled Fluticasone-Salmeterol Does Not Reduce Exacerbations in Patients With Severe COPD: A Pilot Clinical Trial. Chest, 150, 123-130.	Exclusion	Exclusion by duplication
174	Oral Low-dose Theophylline on Top of Inhaled Fluticasone-Salmeterol Does Not Reduce Exacerbations in Patients With Severe COPD: A Pilot Clinical Trial. Chest, 150, 123-30.	Exclusion	Exclusion by duplication
175	Study on efficacy and safety of doxofylline for preventing ticagrelor-related dyspnea in patients with chronic obstructive pulmonary disease. Pharmaceutical Care and Research, 20, 428-432.	Exclusion	Unrelated to the topic by reading the title and abstract
176	Prevention of Acute Exacerbations of COPD American College of Chest Physicians and Canadian Thoracic Society Guideline. Chest, 147, 894-942.	Exclusion	Exclusion by duplication
177	Study of the use of noninvasive ventilation of the lungs in acute respiratory insufficiency due exacerbation of chronic obstructive pulmonary disease.	Exclusion	Unrelated to the topic by reading the title and abstract
178	Study of body composition, lung function, and quality of life following use of anabolic steroids in patients with chronic obstructive pulmonary disease. Nutrition in Clinical Practice, 29, 238-245.	Exclusion	Unrelated to the topic by reading the title and abstract
179	Effect of theophylline on induced sputum inflammatory indices and neutrophil chemotaxis in chronic obstructive pulmonary disease. American Journal of Respiratory and Critical Care Medicine, 165, 1371-1376.	Exclusion	Exclusion by duplication
180	Effect of theophylline on induced sputum inflammatory indices and neutrophil chemotaxis in chronic obstructive pulmonary disease. Am J Respir Crit Care Med, 165, 1371-6.	Exclusion	Exclusion by duplication
181	Effect of theophylline on induced sputum inflammatory indices and neutrophil chemotaxis in chronic obstructive pulmonary disease. American journal of respiratory and critical care medicine, 165, 1371‐1376.	Exclusion	Exclusion by duplication
182	Slow release theophylline disposition and effect in elderly patients with chronic obstructive lung disease: influence of dose formulation and institutionalization. Biopharm Drug Dispos, 10, 481-8.	Exclusion	Unrelated to the topic by reading the title and abstract
183	Phosphodiesterase 4 inhibitors in chronic obstructive pulmonary disease: a new approach to oral treatment. British journal of clinical pharmacology, 65, 803‐810.	Exclusion	Exclusion by duplication
184	Sleep quality and nocturnal respiratory function with once-daily theophylline (Uniphyl) and inhaled salbutamol in patients with COPD. Chest, 110, 648-53.	Exclusion	Unrelated to the topic by reading the title and abstract
185	Theophylline clearance in patients with severe chronic obstructive pulmonary disease receiving supplemental oxygen and the effect of acute hypoxemia. Am Rev Respir Dis, 133, 1110-4.	Exclusion	Exclusion by duplication
186	Theophylline clearance in patients with severe chronic obstructive pulmonary disease receiving supplemental oxygen and the effect of acute hypoxemia. American review of respiratory disease, 133, 1110‐1114.	Exclusion	Exclusion by duplication
187	Should study subjects see their previous responses: data from a randomized control trial. J Clin Epidemiol, 42, 913-20.	Exclusion	Unrelated to the topic by reading the title and abstract
188	Shengmai injection as an adjunctive therapy for the treatment of chronic obstructive pulmonary disease: A systematic review and meta-analysis. Complementary Therapies in Medicine, 43, 140-147.	Exclusion	Unrelated to the topic by reading the title and abstract
189	Severe exacerbations of COPD and asthma. Incremental benefit of adding ipratropium to usual therapy. Chest, 98, 295-297.	Exclusion	Unrelated to the topic by reading the title and abstract
190	Serum theophylline concentrations in patients with chronic obstructive pulmonary disease - A comparison of two methods. Pneumologie, Sonderheft, 44, 283-284.	Exclusion	Unrelated to the topic by reading the title and abstract
191	H2-antagonist derangement of the kinetics of sustained-release oral theophylline. International journal of clinical pharmacology, therapy, and toxicology, 23, 329‐332.	Exclusion	Exclusion by duplication
192	Serum theophylline concentrations in patients with chronic obstructive lung diseases: a comparison of 2 methods. Pneumologie (Stuttgart, Germany), 44 Suppl 1, 283‐284.	Exclusion	Unrelated to the topic by reading the title and abstract
193	Serum theophylline and ventilatory function in chronic obstructive lung disease. Comparison between two slow-release formulations of theophylline. International Journal of Clinical Pharmacology Therapy and Toxicology, 23, 560-564.	Exclusion	Unrelated to the topic by reading the title and abstract
194	A RAPID MONOCLONAL-ANTIBODY BLOOD THEOPHYLLINE ASSAY - LACK OF CROSS-REACTIVITY WITH ENPROFYLLINE. Therapeutic Drug Monitoring, 16, 323-326.	Exclusion	Exclusion by duplication
195	Salmeterol/fluticasone propionate in a Single Inhaler Device versus theophylline + fluticasone propionate in patients with COPD. Pulmonary Pharmacology and Therapeutics, 17, 141-145.	Exclusion	Unrelated to the topic by reading the title and abstract
196	Salmeterol versus slow-release theophylline in patients with reversible obstructive pulmonary disease. Monaldi Archives for Chest Disease, 54, 302-306.	Exclusion	Unrelated to the topic by reading the title and abstract
197	Salmeterol plus theophylline combination therapy in the treatment of COPD. Chest, 119, 1661-1670.	Inclusion
198	Salmeterol & fluticasone 50 microg/250 microg bid in combination provides a better long-term control than salmeterol 50 microg bid alone and placebo in COPD patients already treated with theophylline. Pulm Pharmacol Ther, 16, 241-6.	Exclusion	Unrelated to the topic by reading the title and abstract
199	Salbutamol induced hypokalaemia: The effect of theophylline alone and in combination with adrenaline. British Journal of Clinical Pharmacology, 25, 571-578.	Exclusion	Unrelated to the topic by reading the title and abstract
200	Safety of chronic obstructive pulmonary disease medications: A primary care perspective. Postgraduate Medicine, 123, 72-79.	Exclusion	Unrelated to the topic by reading the title and abstract
201	In vivo effects of theophylline on diaphragm, bicep, and quadricep strength and fatigability. J Allergy Clin Immunol, 82, 1041-6.	Exclusion	Exclusion by duplication
202	In vivo effects of theophylline on diaphragm, bicep, and quadricep strength and fatigability. Journal of allergy and clinical immunology, 82, 1041‐1046.	Exclusion	Exclusion by duplication
203	Safety and tolerability of regadenoson pharmacological stress for pre-operative evaluation of patients scheduled to undergo medium to high-risk non-cardiac surgery: A randomized controlled study with dipyridamole/preliminary results. European Journal of Nuclear Medicine and Molecular Imaging, 45, S366-S367.	Exclusion	Unrelated to the topic by reading the title and abstract
204	Neltenexine versus carbocysteine in the treatment of exacerbations of mild chronic obstructive pulmonary disease: A randomized, controlled, open-label study. Current Therapeutic Research - Clinical and Experimental, 62, 851-861.	Exclusion	Exclusion by duplication
205	Safety and tolerability of regadenoson compared with dipyridamole in myocardial perfusion imaging in patients scheduled to undergo medium to high-risk noncardiac surgery: a randomized controlled study. Nuclear Medicine Communications, 43, 256-264.	Exclusion	Unrelated to the topic by reading the title and abstract
206	Safety and efficacy of once-daily Uniphyl tablets compared with twice-daily Theo-Dur tablets in elderly patients with chronic airflow obstruction. American Journal of Medicine, 85, 48-53.	Exclusion	Unrelated to the topic by reading the title and abstract
207	Role of theophyllines in severe chronic obstructive pulmonary disease. Postgrad Med J, 67 Suppl 4, S30-3.	Exclusion	Unrelated to the topic by reading the title and abstract
208	Role of omalizumab in COPD and bilateral bronchiectasis. Respirology, 14, A216.	Exclusion	Unrelated to the topic by reading the title and abstract
209	Comparative pharmacodynamic-pharmacokinetic correlation of oral sustained-release theophylline formulation in adult asthmatics. Drug Development and Industrial Pharmacy, 25, 529-534.	Exclusion	Exclusion by duplication
210	Comparative pharmacodynamic-pharmacokinetic correlation of oral sustained-release theophylline formulation in adult asthmatics. Drug Dev Ind Pharm, 25, 529-34.	Exclusion	Exclusion by duplication
211	Comparative pharmacodynamic-pharmacokinetic correlation of oral sustained-release theophylline formulation in adult asthmatics. Drug development and industrial pharmacy, 25, 529‐534.	Exclusion	Exclusion by duplication
212	Roflumilast: The evidence for its clinical potential in the treatment of chronic obstructive pulmonary disease. Core Evidence, 1, 23-33.	Exclusion	Unrelated to the topic by reading the title and abstract
213	Use of low-dose oral theophylline as an adjunct to inhaled corticosteroids in preventing exacerbations of chronic obstructive pulmonary disease: study protocol for a randomised controlled trial. Trials, 16.	Exclusion	Exclusion by duplication
214	Use of low-dose oral theophylline as an adjunct to inhaled corticosteroids in preventing exacerbations of chronic obstructive pulmonary disease: study protocol for a randomised controlled trial. Trials, 16, 267.	Exclusion	Exclusion by duplication
215	Roflumilast: first phosphodiesterase 4 inhibitor approved for treatment of COPD. Drug Design Development and Therapy, 4, 147-158.	Exclusion	Unrelated to the topic by reading the title and abstract
216	Effect of Theophylline as Adjunct to Inhaled Corticosteroids on Exacerbations in Patients With COPD: A Randomized Clinical Trial. Jama, 320, 1548-1559.	Exclusion	Exclusion by duplication
217	Effect of Theophylline as Adjunct to Inhaled Corticosteroids on Exacerbations in Patients With COPD: a Randomized Clinical Trial. JAMA, 320, 1548‐1559.	Exclusion	Exclusion by duplication
218	Risk indexes for exacerbations and hospitalizations due to COPD. Chest, 131, 20-8.	Exclusion	Unrelated to the topic by reading the title and abstract
219	Low-dose oral theophylline combined with inhaled corticosteroids for people with chronic obstructive pulmonary disease and high risk of exacerbations: a RCT. Health Technol Assess, 23, 1-146.	Exclusion	Exclusion by duplication
220	Risk factors for pulmonary tuberculosis in patients with chronic obstructive airway disease in Taiwan: A nationwide cohort study. BMC Infectious Diseases, 13.	Exclusion	Unrelated to the topic by reading the title and abstract
221	Retrospective evaluation of systemic corticosteroids for the management of acute exacerbations of chronic obstructive pulmonary disease. American Journal of Health-System Pharmacy, 63, 645-652.	Exclusion	Unrelated to the topic by reading the title and abstract
222	Efficacy, tolerability, and effects on quality of life of inhaled salmeterol and oral theophylline in patients with mild-to-moderate chronic obstructive pulmonary disease. SLMT02 Italian Study Group. Clin Ther, 20, 1130-48.	Exclusion	Exclusion by duplication
223	Efficacy, tolerability, and effects on quality of life of inhaled salmeterol and oral theophylline in patients with mild-to-moderate chronic obstructive pulmonary disease. SLMT02 Italian Study Group. Clinical therapeutics, 20, 1130‐1148.	Exclusion	Exclusion by duplication
224	Efficacy, tolerability, and effects on quality of life of inhaled salmeterol and oral theophylline in patients with mild-to-moderate chronic obstructive pulmonary disease. Clinical Therapeutics, 20, 1130-1148.	Exclusion	Exclusion by duplication
225	Results of a multicenter study of nebulized inhalant bronchodilator solutions. American Journal of Medicine, 100, S62-S69.	Exclusion	Unrelated to the topic by reading the title and abstract
226	Changes of leukotriene B4 in induced sputum and plasma of patients with chronic obstructive pulmonary disease and the effects of theophylline. Zhonghua jie he he hu xi za zhi [Chinese journal of tuberculosis and respiratory diseases], 28, 441‐444.	Exclusion	Exclusion by duplication
227	Changes of leukotriene B4 in induced sputum and plasma of patients with chronic obstructive pulmonary disease and the effects of theophylline]. Zhonghua Jie He He Hu Xi Za Zhi, 28, 441-4.	Exclusion	Exclusion by duplication
228	Respiratory therapy: bronchospasmolytic activity and side-effects of some recently introduced beta-sympatheticomimetic agents (author's transl)]. Anasth Intensivther Notfallmed, 16, 197-202.	Exclusion	Unrelated to the topic by reading the title and abstract
229	Research is needed into why such trials are not more widely used. BMJ (Clinical research ed.), 313, 427.	Exclusion	Unrelated to the topic by reading the title and abstract
230	Pharmacologic Therapies in Patients With Exacerbation of Chronic Obstructive Pulmonary Disease: A Systematic Review With Meta-analysis. Ann Intern Med, 172, 413-422.	Exclusion	Exclusion by duplication
231	Reliability and validity of the Taiwan (Mandarin Chinese) version of the chronic respiratory questionnaire. Quality of Life Research, 20, 1745-1751.	Exclusion	Unrelated to the topic by reading the title and abstract
232	Regional variation in health status among chronic obstructive pulmonary disease patients. Respiration, 81, 9-17.	Exclusion	Unrelated to the topic by reading the title and abstract
233	Lack of an effect of nefazodone on the pharmacokinetics and pharmacodynamics of theophylline during concurrent administration in patients with chronic obstructive pulmonary disease. British Journal of Clinical Pharmacology, 40, 598-601.	Exclusion	Exclusion by duplication
234	Lack of an effect of nefazodone on the pharmacokinetics and pharmacodynamics of theophylline during concurrent administration in patients with chronic obstructive pulmonary disease. Br J Clin Pharmacol, 40, 598-601.	Exclusion	Exclusion by duplication
235	Lack of an effect of nefazodone on the pharmacokinetics and pharmacodynamics of theophylline during concurrent administration in patients with chronic obstructive pulmonary disease. British journal of clinical pharmacology, 40, 598‐601.	Exclusion	Exclusion by duplication
236	Reduction of Morbidity and Mortality by Statins, Angiotensin-Converting Enzyme Inhibitors, and Angiotensin Receptor Blockers in Patients With Chronic Obstructive Pulmonary Disease. Journal of the American College of Cardiology, 47, 2554-2560.	Exclusion	Unrelated to the topic by reading the title and abstract
237	Comparison of intravenously administered doxofylline and placebo for the treatment of severe acute airways obstruction. J Int Med Res, 16, 264-9.	Exclusion	Exclusion by duplication
238	Comparison of intravenously administered doxofylline and placebo for the treatment of severe acute airways obstruction. Journal of international medical research, 16, 264‐269.	Exclusion	Exclusion by duplication
239	Recent progress on the therapy for chronic obstructive pulmonary disease (COPD)--usefulness and practice of the step-by-step pharmacologic therapy. Nihon rinsho [Japanese journal of clinical medicine], 57, 2035‐2040.	Exclusion	Unrelated to the topic by reading the title and abstract
240	Bufei Jianpi granules improve skeletal muscle and mitochondrial dysfunction in rats with chronic obstructive pulmonary disease. BMC Complement Altern Med, 15, 51.	Exclusion	Exclusion by duplication
241	Real-world effectiveness of mepolizumab in reducing asthma exacerbations in japan. American journal of respiratory and critical care medicine, 203.	Exclusion	Unrelated to the topic by reading the title and abstract
242	Combination therapy for chronic obstructive pulmonary disease: clinical aspects. Proc Am Thorac Soc, 2, 272-81; discussion 290-1.	Exclusion	Exclusion by duplication
243	Rationale for earlier treatment in COPD: A systematic review of published literature in mild-to-moderate COPD. COPD: Journal of Chronic Obstructive Pulmonary Disease, 10, 79-103.	Exclusion	Unrelated to the topic by reading the title and abstract
244	Rationale and design of the national emphysema treatment trial (NETT): A prospective randomized trial of lung volume reduction surgery. Journal of Thoracic and Cardiovascular Surgery, 118, 518-528.	Exclusion	Unrelated to the topic by reading the title and abstract
245	Randomised study of n of 1 trials versus standard practice. Bmj, 312, 1069-74.	Exclusion	Unrelated to the topic by reading the title and abstract
246	Protection of histamine-induced bronchial obstruction by loratadine. Allergologie, 17, 143-147.	Exclusion	Unrelated to the topic by reading the title and abstract
247	Probabilistic Markov model to assess the cost-effectiveness of bronchodilator therapy in COPD patients in different countries. Value in Health, 8, 32-46.	Exclusion	Unrelated to the topic by reading the title and abstract
248	Modification of mucociliary clearance by a combination of theophylline with ambroxol and of ambroxol in monotherapy]. Arzneimittelforschung, 38, 828-30.	Exclusion	Exclusion by duplication
249	Prevention of exacerbations of chronic obstructive pulmonary disease with tiotropium, a once-daily inhaled anticholinergic bronchodilator: A randomized trial. Annals of Internal Medicine, 143, 317-326+I-20.	Exclusion	Unrelated to the topic by reading the title and abstract
250	Clinical and functional benefits of adding theophylline to a standard treatment with short acting bronchodilators in patients with COPD. Revista Medica De Chile, 133, 1211-1219.	Exclusion	Exclusion by duplication
251	Clinical and functional benefits of adding theophylline to a standard treatment with short acting bronchodilators in patients with COPD. Revista medica de Chile, 133, 1211‐1219.	Exclusion	Exclusion by duplication
252	Clinical and functional benefits of adding theophylline to a standard treatment with short acting bronchodilators in patients with COPD]. Rev Med Chil, 133, 1211-9.	Exclusion	Exclusion by duplication
253	Prevention of Acute Exacerbations of COPD: American College of Chest Physicians and Canadian Thoracic Society Guideline. Chest, 147, 894-942.	Exclusion	Unrelated to the topic by reading the title and abstract
254	Preoperative assessment: Pulmonary. Anesthesiology Clinics of North America, 22, 77-91.	Exclusion	Unrelated to the topic by reading the title and abstract
255	Predictability and intraindividual variability of serum theophylline concentrations in patients with obstructive lung disease: 12-h versus 24-h dosing. Eur J Clin Pharmacol, 39, 253-6.	Exclusion	Unrelated to the topic by reading the title and abstract
256	Efficacy and safety of combined doxofylline and salbutamol in treatment of acute exacerbation of chronic obstructive pulmonary disease. Revista da Associacao Medica Brasileira (1992), 67, 1256‐1260.	Exclusion	Exclusion by duplication
257	Potential adverse effects of bronchodilators in the treatment of airways obstruction in older people: Recommendations for prescribing. Drugs and Aging, 25, 415-443.	Exclusion	Unrelated to the topic by reading the title and abstract
258	Potassium and ventilation during positive and negative work in patients with chronic obstructive pulmonary disease. Clinical Physiology, 17, 475-485.	Exclusion	Unrelated to the topic by reading the title and abstract
259	Postoperative respiratory therapy: bronchospasmolytic activity and side-effects of some recently introduced beta-sympatheticomimetic agents (author's transl). Anasthesie, Intensivtherapie, Notfallmedizin, 16, 197‐202.	Exclusion	Unrelated to the topic by reading the title and abstract
260	Intravenous aminophylline in patients admitted to hospital with non-acidotic exacerbations of chronic obstructive pulmonary disease: a prospective randomised controlled trial. Thorax, 60, 713‐717.	Exclusion	Exclusion by duplication
261	Positive benefits of theophylline in a randomized, double-blind, parallel-group, placebo-controlled study of low-dose, slow-release theophylline in the treatment of COPD for 1 year. Respirology, 11, 603-610.	Exclusion	Unrelated to the topic by reading the title and abstract
262	Positive benefits of theophylline in a randomized, double-blind, parallel-group, placebo-controlled study of low-dose, slow-release theophylline in the treatment of COPD for 1 year. Respirology (Carlton, Vic.), 11, 603‐610.	Exclusion	Unrelated to the topic by reading the title and abstract
263	Plasma theophylline level and effect on lung function after oral and rectal administration of aminophylline. European journal of clinical pharmacology, 15, 401‐406.	Exclusion	Unrelated to the topic by reading the title and abstract
264	Efficacy of inhaled metaproterenol and orally-administered theophylline in patients with chronic airflow obstruction. Chest, 89, 171‐173.	Exclusion	Exclusion by duplication
265	Plasma theophylline concentrations, six minute walking distances, and breathlessness in patients with chronic airflow obstruction. Br Med J (Clin Res Ed), 289, 1649-51.	Exclusion	Unrelated to the topic by reading the title and abstract
266	Phyllocontin in chronic airflow obstruction. British journal of clinical practice, 38, 63‐65.	Exclusion	Exclusion by duplication
267	Plant-based formulation in the management of chronic obstructive pulmonary disease: A randomized double-blind study. Respiratory Medicine, 100, 39-45.	Exclusion	Unrelated to the topic by reading the title and abstract
268	Physiotherapy in patients with COAD and tracheo-bronchial instability. Comparison of two oscillating PEP-systems (RC-Cornet® and VRP1 Desitin): Results of a prospective randomized study in 90 patients. Pneumologie, 51, 129-136.	Exclusion	Unrelated to the topic by reading the title and abstract
269	Physiological and neuropsychological effects of theophylline in chronic obstructive pulmonary disease. Israel journal of medical sciences, 30, 811‐816.	Exclusion	Unrelated to the topic by reading the title and abstract
270	Physiologic effects of oral bronchodilators during rest and exercise in chronic obstructive pulmonary disease. Chest, 84, 684-9.	Exclusion	Unrelated to the topic by reading the title and abstract
271	Effects of theophylline on breathlessness and exercise tolerance in patients with chronic airflow obstruction. Chest, 82, 538‐542.	Exclusion	Exclusion by duplication
272	Physiologic effects of nutritional support and anabolic steroids in patients with chronic obstructive pulmonary disease: A placebo-controlled randomized trial. American Journal of Respiratory and Critical Care Medicine, 152, 1268-1274.	Exclusion	Unrelated to the topic by reading the title and abstract
273	Physical therapy in patients with COPD and tracheobronchial instability--comparison of 2 oscillating PEP systems (RC-Cornet, VRP1 Desitin). Results of a randommized prospective study of 90 patients]. Pneumologie, 51, 129-36.	Exclusion	Unrelated to the topic by reading the title and abstract
274	Phosphodiesterase 4 inhibitors in chronic obstructive pulmonary disease: a new approach to oral treatment. Br J Clin Pharmacol, 65, 803-10.	Exclusion	Unrelated to the topic by reading the title and abstract
275	Pharmacotherapy in the management of asthma in the elderly: A review of clinical studies. Asia Pacific Allergy, 6, 3-15.	Exclusion	Unrelated to the topic by reading the title and abstract
276	Pharmacotherapy for mortality reduction in chronic obstructive pulmonary disease. Proc Am Thorac Soc, 3, 624-9.	Exclusion	Unrelated to the topic by reading the title and abstract
277	Pharmacology of airway inflammation in asthma and COPD. Pulmonary Pharmacology & Therapeutics, 16, 247-277.	Exclusion	Unrelated to the topic by reading the title and abstract
278	A randomized controlled trial of methylprednisolone in the emergency treatment of acute exacerbations of COPD. Chest, 95, 563‐567.	Exclusion	Exclusion by duplication
279	Pharmacologic therapies in patients with exacerbation of chronic obstructive pulmonary disease: A systematic review with meta-analysis. Annals of Internal Medicine, 172, 413-422.	Exclusion	Unrelated to the topic by reading the title and abstract
280	Plasma theophylline concentrations, six minute walking distances, and breathlessness in patients with chronic airflow obstruction. British medical journal (Clinical research ed.), 289, 1649‐1651.	Exclusion	Exclusion by duplication
281	Pharmacokinetics of a 503B outsourcing facility-produced theophylline in dogs. PLoS One, 17, e0262336.	Exclusion	Unrelated to the topic by reading the title and abstract
282	Pharmacokinetic and clinical effectiveness of rectally administered theophylline]. Respiration, 43, 458-66.	Exclusion	Unrelated to the topic by reading the title and abstract
283	Oral neltenexine in patients with obstructive airways diseases: an open, randomised, controlled comparison versus sobrerol. Minerva medica, 92, 269‐275.	Exclusion	Exclusion by duplication
284	Pentoxifylline or theophylline use in hospitalized COVID-19 patients requiring oxygen support. Clinical Respiratory Journal, 15, 843-846.	Exclusion	Unrelated to the topic by reading the title and abstract
285	Paradoxical trough effects of triple therapy with budesonide/formoterol and tiotropium bromide on pulmonary function outcomes in COPD. Chest, 138, 595-604.	Exclusion	Unrelated to the topic by reading the title and abstract
286	Oxitropium bromide, a new anticholinergic bronchodilator. Ann Allergy, 56, 229-32.	Exclusion	Unrelated to the topic by reading the title and abstract
287	OXITROPIUM BROMIDE IMPROVES EXERCISE PERFORMANCE IN PATIENTS WITH COPD. Chest, 106, 1740-1745.	Exclusion	Unrelated to the topic by reading the title and abstract
288	Outcomes in COPD patients receiving tiotropium or salmeterol plus treatment with inhaled corticosteroids. International Journal of COPD, 2, 157-167.	Exclusion	Unrelated to the topic by reading the title and abstract
289	Oral theophylline for chronic obstructive pulmonary disease. Cochrane Database Syst Rev, 2002, Cd003902.	Exclusion	Unrelated to the topic by reading the title and abstract
290	Oral or IV prednisolone in the treatment of COPD exacerbations: A randomized, controlled, double-blind study. Chest, 132, 1741-1747.	Exclusion	Unrelated to the topic by reading the title and abstract
291	Oral neltenexine in patients with obstructive airways diseases: an open, randomised, controlled comparison versus sobrerol. Minerva Med, 92, 269-75.	Exclusion	Unrelated to the topic by reading the title and abstract
292	Oral Low-dose Theophylline on Top of Inhaled Fluticasone-Salmeterol Does Not Reduce Exacerbations in Patients With Severe COPD: a Pilot Clinical Trial. Chest, 150, 123‐130.	Inclusion
293	Oral huangqi formulae for stable chronic obstructive pulmonary disease: A systematic review and meta-analysis. Evidence-based Complementary and Alternative Medicine, 2013.	Exclusion	Unrelated to the topic by reading the title and abstract
294	Effect of theophylline on exercise performance in patients with severe chronic obstructive pulmonary disease. Thorax, 49, 332‐334.	Exclusion	Exclusion by duplication
295	Oral chinese herbal medicine for improvement of quality of life in patients with stable chronic obstructive pulmonary disease: A systematic review.	Exclusion	Unrelated to the topic by reading the title and abstract
296	Treatment effects of low-dose theophylline combined with an inhaled corticosteroid in COPD. Chest, 137, 1338‐1344.	Exclusion	Exclusion by duplication
297	Treatment Effects of Low-Dose Theophylline Combined With an Inhaled Corticosteroid in COPD. Chest, 137, 1338-1344.	Exclusion	Exclusion by duplication
298	Oral Chinese herbal medicine combined with pharmacotherapy for stable COPD: A systematic review of effect on BODE index and six minute walk test. PLoS ONE, 9.	Exclusion	Unrelated to the topic by reading the title and abstract
299	Once-daily dosing of a new ultrasustained-release theophylline preparation. Respiration, 52, 144-53.	Exclusion	Unrelated to the topic by reading the title and abstract
300	Objective and subjective tremor responses to oral beta 2 agents on first exposure. A comparison of metaproterenol and terbutaline. Am Rev Respir Dis, 126, 607-10.	Exclusion	Unrelated to the topic by reading the title and abstract
301	Theophylline and diaphragmatic contractility. Investigation of a dose-response relationship. American Review of Respiratory Disease, 138, 1532-1534.	Exclusion	Exclusion by duplication
302	Theophylline and diaphragmatic contractility. Investigation of a dose-response relationship. Am Rev Respir Dis, 138, 1532-4.	Exclusion	Exclusion by duplication
303	Nutritional support in patients with chronic obstructive pulmonary disease during hospitalization for an acute exacerbation; a randomized controlled feasibility trial. Clinical Nutrition, 23, 1184-1192.	Exclusion	Unrelated to the topic by reading the title and abstract
304	Nonpharmacologic airway clearance techniques in hospitalized patients: A systematic review.	Exclusion	Unrelated to the topic by reading the title and abstract
305	Non antibiotic management of acute to chronic bronchitis, without considering respiratory insufficiency (non obstructive - and obstructive bronchitis). Medecine Et Maladies Infectieuses, 31, 195-205.	Exclusion	Unrelated to the topic by reading the title and abstract
306	Clinico-laboratory evaluation a new sustained-release preparation of anhydrous theophylline. Clinica terapeutica, 131, 293‐297.	Exclusion	Exclusion by duplication
307	N-of-1 trials: Innovative methods to evaluate complementary and alternative medicines in pediatric cancer. Journal of Pediatric Hematology/Oncology, 28, 263-266.	Exclusion	Unrelated to the topic by reading the title and abstract
308	Nocturnal oxygen saturation and sleep quality in patients with advanced chronic obstructive pulmonary disease during treatment with moderate dose CR-theophylline. Eur J Clin Pharmacol, 43, 125-9.	Exclusion	Unrelated to the topic by reading the title and abstract
309	No pharmacokinetic interaction between theophyllin and roflumilast in healthy volunteers. British Journal of Clinical Pharmacology, 70, 9.	Exclusion	Unrelated to the topic by reading the title and abstract
310	Roflumilast: First phosphodiesterase 4 inhibitor approved for treatment of COPD. Drug Design, Development and Therapy, 4, 147-158.	Exclusion	Exclusion by duplication
311	Neltenexine versus carbocysteine in the treatment of exacerbations of mild chronic obstructive pulmonary disease: a randomized, controlled, open-label study. Current therapeutic research - clinical and experimental, 62, 851‐861.	Exclusion	Unrelated to the topic by reading the title and abstract
312	Effect of theophylline on cortisol plasma concentrations in patients with chronic obstructive pulmonary disease. International journal of clinical pharmacology, therapy, and toxicology, 28, 139‐143.	Exclusion	Exclusion by duplication
313	Effect of theophylline on cortisol plasma concentrations in patients with chronic obstructive pulmonary disease. International Journal of Clinical Pharmacology Therapy and Toxicology, 28, 139-143.	Exclusion	Exclusion by duplication
314	Nebulized ipratropium bromide in ventilator-assisted patients with chronic bronchitis. Chest, 105, 1511‐1515.	Exclusion	Unrelated to the topic by reading the title and abstract
315	Chronopharmacodynamics and kinetics after symmetric and asymmetric multiple theophylline doses in patients with chronic obstructive pulmonary disease. International journal of clinical pharmacology, therapy, and toxicology, 27, 7‐12.	Exclusion	Exclusion by duplication
316	Chronopharmacodynamics and kinetics after symmetric and asymmetric multiple theophylline doses in patients with chronic obstructive pulmonary disease. International Journal of Clinical Pharmacology Therapy and Toxicology, 27, 7-12.	Exclusion	Exclusion by duplication
317	National clinical guideline on management of chronic obstructive pulmonary disease in adults in primary and secondary care	Exclusion	Unrelated to the topic by reading the title and abstract
318	Treatment of chronic obstructive pulmonary disease with two sustained-release theophylline preparations. Journal of international medical research, 15, 352‐360.	Exclusion	Exclusion by duplication
319	Multidisciplinary COPD disease management program: impact on clinical outcomes. Postgraduate Medicine, 128, 239-249.	Exclusion	Unrelated to the topic by reading the title and abstract
320	Mucolytic effectiveness of tyloxapol in chronic obstructive pulmonary disease -A double-blind, randomized controlled trial. PLoS ONE, 11.	Exclusion	Unrelated to the topic by reading the title and abstract
321	Mortality in the 4-year trial of tiotropium (UPLIFT) in patients with chronic obstructive pulmonary disease. American Journal of Respiratory and Critical Care Medicine, 180, 948-955.	Exclusion	Unrelated to the topic by reading the title and abstract
322	Mortality and drug therapy in patients with chronic obstructive pulmonary disease: a network meta-analysis. BMC Pulm Med, 15, 145.	Exclusion	Unrelated to the topic by reading the title and abstract
323	Monitoring of theophylline levels: a novel therapeutic approach. Pharmacotherapy, 10, 294-300.	Exclusion	Unrelated to the topic by reading the title and abstract
324	Modified Dachengqi Decoction combined with conventional treatment for treating acute exacerbation of chronic obstructive pulmonary disease: A systematic review based on randomized controlled trials. Evidence-based Complementary and Alternative Medicine, 2013.	Exclusion	Unrelated to the topic by reading the title and abstract
325	Modification of mucociliary clearance by a combination of theophylline with ambroxol and of ambroxol in monotherapy. Arzneimittel-Forschung, 38, 828‐830.	Exclusion	Unrelated to the topic by reading the title and abstract
326	MK-0873, a PDE4 inhibitor, does not influence the pharmacokinetics of theophylline in healthy male volunteers. Pulm Pharmacol Ther, 21, 573-7.	Exclusion	Unrelated to the topic by reading the title and abstract
327	Potential adverse effects of bronchodilators in the treatment of airways obstruction in older people: recommendations for prescribing. Drugs Aging, 25, 415-43.	Exclusion	Exclusion by duplication
328	METHYLXANTHINE DRUG-THERAPY IN CHRONIC HEART-FAILURE ASSOCIATED WITH HYPOXEMIA - DOUBLE-BLIND PLACEBO-CONTROLLED CLINICAL-TRIAL OF DOXOFYLLINE VERSUS THEOPHYLLINE AND BAMIFYLLINE. International Journal of Clinical Pharmacology Research, 13, 305-316.	Exclusion	Unrelated to the topic by reading the title and abstract
329	Measuring functional status in chronic lung disease: conclusions from a randomized control trial. Respir Med, 83, 293-7.	Exclusion	Exclusion by duplication
330	Measuring functional status in chronic lung disease: conclusions from a randomized control trial. Respiratory medicine, 83, 293‐297.	Exclusion	Exclusion by duplication
331	Meta-analysis of efficacy and safety of oral theophylline in chronic obstructive pulmonary disease. National Medical Journal of China, 90, 540-546.	Exclusion	Unrelated to the topic by reading the title and abstract
332	Should study subjects see their previous responses: data from a randomized control trial. Journal of clinical epidemiology, 42, 913‐920.	Exclusion	Exclusion by duplication
333	Mechanism of bronchodilator effect in chronic airflow limitation. Canadian Medical Association Journal, 144, 35-39.	Exclusion	Unrelated to the topic by reading the title and abstract
334	Measuring functional status in chronic lung disease: Conclusions from a randomized control trial. Respiratory Medicine, 83, 293-297.	Exclusion	Unrelated to the topic by reading the title and abstract
335	Management of COPD exacerbations. American Family Physician, 81, 607-613.	Exclusion	Unrelated to the topic by reading the title and abstract
336	Management of acute exacerbations of COPD: A summary and appraisal of published evidence. Chest, 119, 1190-1209.	Exclusion	Unrelated to the topic by reading the title and abstract
337	Macrolides in cystic fibrosis. Chronic Respiratory Disease, 2, 85-98.	Exclusion	Unrelated to the topic by reading the title and abstract
338	Macrolide therapy decreases chronic obstructive pulmonary disease exacerbation: A meta-analysis. Respiration, 86, 254-260.	Exclusion	Unrelated to the topic by reading the title and abstract
339	Low-dose theophylline enhances the anti-inflammatory effects of steroids during exacerbations of COPD. Thorax, 64, 424‐429.	Exclusion	Unrelated to the topic by reading the title and abstract
340	Low-dose Theophylline as Anti-inflammatory Enhancer in Severe Chronic Obstructive Pulmonary Disease. https://clinicaltrials.gov/show/NCT01599871.	Exclusion	Unrelated to the topic by reading the title and abstract
341	Low-dose theophylline and systemic corticosteroids for COPD patients with elevated blood-eosinophil counts: A TASCS trial sub-analysis. Respirology, 26, 122.	Exclusion	Unrelated to the topic by reading the title and abstract
342	Low-dose oral theophylline combined with inhaled corticosteroids for people with chronic obstructive pulmonary disease and high risk of exacerbations: a RCT. Health technology assessment (Winchester, England), 23, 1‐146.	Exclusion	Reports not retrieved
343	Long-term, double-blind comparison of controlled-release albuterol versus sustained-release theophylline in adolescents and adults with asthma. J Allergy Clin Immunol, 85, 618-26.	Exclusion	Unrelated to the topic by reading the title and abstract
344	Long-term ventilation in obstructive ventilatory disorders. Respiratory Care Clinics of North America, 8, 533-544.	Exclusion	Unrelated to the topic by reading the title and abstract
345	Long-term therapy with sustained-release theophylline. Pharmatherapeutica, 4, 92-7.	Exclusion	Unrelated to the topic by reading the title and abstract
346	Long-term therapy with inhaled salmeterol versus oral slow release theophylline. Effects on oxygen saturation during the walking test in patients with severe COPD. Lotta Contro la Tuberculosi e le Malattie Polmonari Sociali, 64, 331-336.	Exclusion	Unrelated to the topic by reading the title and abstract
347	Long-term pulmonary consequences of respiratory distress syndrome in preterm infants treated with exogenous surfactant. J Pediatr, 122, 446-52.	Exclusion	Unrelated to the topic by reading the title and abstract
348	Inhibition of reactive nitrogen species production in COPD airways: comparison of inhaled corticosteroid and oral theophylline. Thorax, 61, 761-6.	Exclusion	Exclusion by duplication
349	Long-term non-invasive ventilation for COPD patients following an exacerbation with acute hypercapnic respiratory failure: a randomized controlled trial. European Clinical Respiratory Journal, 10.	Exclusion	Unrelated to the topic by reading the title and abstract
350	Long-term erythromycin therapy is associated with decreased chronic obstructive pulmonary disease exacerbations. American Journal of Respiratory and Critical Care Medicine, 178, 1139-1147.	Exclusion	Unrelated to the topic by reading the title and abstract
351	Chronic Use of Theophylline and Mortality in Chronic Obstructive Pulmonary Disease: A Meta-analysis. Archivos de Bronconeumologia, 52, 233-238.	Exclusion	Exclusion by duplication
352	Chronic Use of Theophylline and Mortality in Chronic Obstructive Pulmonary Disease: A Meta-analysis. Archivos de Bronconeumologia, 52, 233-238.	Exclusion	Exclusion by duplication
353	Chronic Use of Theophylline and Mortality in Chronic Obstructive Pulmonary Disease: A Meta-analysis. Arch Bronconeumol, 52, 233-8.	Exclusion	Exclusion by duplication
354	Long-term effects of three Tiao-Bu Fei-Shen therapies on NF-κB/TGF-β1/smad2 signaling in rats with chronic obstructive pulmonary disease. Bmc Complementary and Alternative Medicine, 14.	Exclusion	Unrelated to the topic by reading the title and abstract
355	Long-acting bronchodilators improve Health Related Quality of Life in patients with COPD. Respiratory Medicine, 107, 1465-1480.	Exclusion	Unrelated to the topic by reading the title and abstract
356	Lack of an effect of nefazodone on the pharmacokinetics and pharmacodynamics of theophylline during concurrent administration in patients with chronic obstructive pulmonary disease. British Journal of Clinical Pharmacology, 40, 598-601.	Exclusion	Unrelated to the topic by reading the title and abstract
357	The efficacy of adding budesonide/formoterol to ipratropium plus theophylline in managing severe chronic obstructive pulmonary disease: an open-label, randomized study in China. Therapeutic Advances in Respiratory Disease, 13.	Exclusion	Exclusion by duplication
358	The efficacy of adding budesonide/formoterol to ipratropium plus theophylline in managing severe chronic obstructive pulmonary disease: an open-label, randomized study in China. Ther Adv Respir Dis, 13, 1753466619853500.	Exclusion	Exclusion by duplication
359	The efficacy of adding budesonide/formoterol to ipratropium plus theophylline in managing severe chronic obstructive pulmonary disease: an open-label, randomized study in China. Therapeutic Advances in Respiratory Disease, 13.	Exclusion	Exclusion by duplication
360	IS ORAL THEOPHYLLINE EFFECTIVE IN COMBINATION WITH BOTH INHALED ANTICHOLINERGIC AGENT AND INHALED BETA-2-AGONIST IN THE TREATMENT OF STABLE COPD. Chest, 104, 179-184.	Inclusion
361	Is a long-acting inhaled bronchodilator the first agent to use in stable chronic obstructive pulmonary disease? Current Opinion in Pulmonary Medicine, 11, 121-128.	Exclusion	Unrelated to the topic by reading the title and abstract
362	Irreversible' airways disease: role of theophyllines in severe chronic obstructive pulmonary disease. Postgraduate medical journal, 67, s30+s31+s32+s33+.	Exclusion	Unrelated to the topic by reading the title and abstract
363	Ipratropium bromide HFA. Treatments in Respiratory Medicine, 4, 215-220.	Exclusion	Unrelated to the topic by reading the title and abstract
364	Introduction to precision medicine in COPD. European Respiratory Journal, 53.	Exclusion	Unrelated to the topic by reading the title and abstract
365	Intravenous diuretic and vasodilator therapy reduce plasma brain natriuretic peptide levels in acute exacerbation of chronic obstructive pulmonary disease. Respirology (Carlton, Vic.), 17, 715‐720.	Exclusion	Unrelated to the topic by reading the title and abstract
366	Intravenous aminophylline in the treatment of acute bronchospastic exacerbations of chronic obstructive pulmonary disease. Annals of Emergency Medicine, 13, 248-252.	Exclusion	Unrelated to the topic by reading the title and abstract
367	Intravenous aminophylline in patients admitted to hospital with non-acidotic exacerbations of chronic obstructive pulmonary disease: a prospective randomised controlled trial. Thorax, 60, 713-7.	Exclusion	Unrelated to the topic by reading the title and abstract
368	Interleukin-32, not reduced by salmeterol/fluticasone propionate in smokers with chronic obstructive pulmonary disease. Chinese Medical Journal, 127, 1613-1618.	Exclusion	Unrelated to the topic by reading the title and abstract
369	Inspiratory muscle training may increase peak inspiratory flow in chronic obstructive pulmonary disease. Respiration, 73, 151-156.	Exclusion	Unrelated to the topic by reading the title and abstract
370	Initial oxygen management in patients with an exacerbation of chronic obstructive pulmonary disease. QJM - Monthly Journal of the Association of Physicians, 98, 499-504.	Exclusion	Unrelated to the topic by reading the title and abstract
371	Theophylline treatment of irreversible, chronic obstructive pulmonary disease. Ugeskrift for laeger, 156, 5696‐5699.	Exclusion	Exclusion by duplication
372	Theophylline treatment of irreversible, chronic obstructive pulmonary disease]. Ugeskr Laeger, 156, 5696-9.	Exclusion	Exclusion by duplication
373	Inhibition of reactive nitrogen species production in COPD airways: comparison of inhaled corticosteroid and oral theophylline. Thorax, 61, 761‐766.	Exclusion	Unrelated to the topic by reading the title and abstract
374	Inhaled steroids in the treatment of COPD. Revista Clinica Espanola, 205, 24-26.	Exclusion	Unrelated to the topic by reading the title and abstract
375	Mechanism of bronchodilator effect in chronic airflow limitation. Cmaj, 144, 35-9.	Exclusion	Exclusion by duplication
376	Mechanism of bronchodilator effect in chronic airflow limitation. CMAJ : Canadian Medical Association journal, 144, 35‐39.	Exclusion	Exclusion by duplication
377	MECHANISM OF BRONCHODILATOR EFFECT IN CHRONIC AIR-FLOW LIMITATION. Canadian Medical Association Journal, 144, 35-39.	Exclusion	Exclusion by duplication
378	Inhaled salmeterol: a review of its efficacy in chronic obstructive pulmonary disease. Drugs Aging, 18, 441-72.	Exclusion	Unrelated to the topic by reading the title and abstract
379	Inhaled salmeterol/fluticasone propionate combination in chronic obstructive pulmonary disease. American Journal of Respiratory Medicine, 1, 273-282.	Exclusion	Unrelated to the topic by reading the title and abstract
380	Inhaled corticosteroids may reduce neutrophilic inflammation in patients with stable chronic obstructive pulmonary disease. Respiration, 67, 71-6.	Exclusion	Unrelated to the topic by reading the title and abstract
381	Inhaled corticosteroids in chronic obstructive pulmonary disease. Proceedings of the American Thoracic Society, 4, 535-542.	Exclusion	Unrelated to the topic by reading the title and abstract
382	Inhaled Corticosteroids in Chronic Obstructive Pulmonary Disease and Risk of Death and Hospitalization: Time-dependent Analysis. American Journal of Respiratory and Critical Care Medicine, 168, 1488-1494.	Exclusion	Unrelated to the topic by reading the title and abstract
383	Inhaled corticosteroids and the risk of mortality and readmission in elderly patients with chronic obstructive pulmonary disease. American Journal of Respiratory and Critical Care Medicine, 164, 580-584.	Exclusion	Unrelated to the topic by reading the title and abstract
384	The effect of low-dose corticosteroids and theophylline on the risk of acute exacerbations of COPD: the TASCS randomised controlled trial. The european respiratory journal, 57.	Exclusion	Exclusion by duplication
385	Indacaterol improves lung hyperinflation and physical activity in patients with moderate chronic obstructive pulmonary disease - a randomized, multicenter, double-blind, placebo-controlled study. BMC Pulmonary Medicine, 14.	Exclusion	Unrelated to the topic by reading the title and abstract
386	Increase in arterial oxygen partial pressure under treatment with theophylline in patients with obstructive ventilation disorders and partial respiratory insufficiency. Praxis und Klinik der Pneumologie, 42, 600-602.	Exclusion	Unrelated to the topic by reading the title and abstract
387	In vivo effects of theophylline on diaphragm, bicep, and quadricep strength and fatigability. Journal of Allergy and Clinical Immunology, 82, 1041-1046.	Exclusion	Unrelated to the topic by reading the title and abstract
388	In patients with COPD, treatment with a combination of formoterol and ipratropium is more effective than a combination of salbutamol and ipratropium: A 3-week, randomized, double-blind, within-patient, multicenter study. Chest, 119, 1347-1356.	Exclusion	Unrelated to the topic by reading the title and abstract
389	In chronic obstructive pulmonary disease, a combination of ipratropium and albuterol is more effective than either agent alone-85-day multicenter trial	Exclusion	Unrelated to the topic by reading the title and abstract
390	Improvements with tiotropium in COPD patients with concomitant asthma. Respiratory Medicine, 102, 50-56.	Exclusion	Unrelated to the topic by reading the title and abstract
391	Improvement of pulmonary function and dyspnea by tiotropium in COPD patients using a transdermal β2-agonist.	Exclusion	Unrelated to the topic by reading the title and abstract
392	Improvement in self-reported exercise participation with the combination of tiotropium and rehabilitative exercise training in COPD patients. International Journal of COPD, 3, 127-136.	Exclusion	Unrelated to the topic by reading the title and abstract
393	Anti-inflammatory effects and clinical efficacy of theophylline and tulobuterol in mild-to-moderate chronic obstructive pulmonary disease. Pulmonary Pharmacology and Therapeutics, 21, 874-878.	Exclusion	Exclusion by duplication
394	Anti-inflammatory effects and clinical efficacy of theophylline and tulobuterol in mild-to-moderate chronic obstructive pulmonary disease. Pulm Pharmacol Ther, 21, 874-8.	Exclusion	Exclusion by duplication
395	Anti-inflammatory effects and clinical efficacy of theophylline and tulobuterol in mild-to-moderate chronic obstructive pulmonary disease. Pulmonary pharmacology & therapeutics, 21, 874‐878.	Exclusion	Exclusion by duplication
396	Improved health outcomes in patients with COPD during 1 yr's treatment with tiotropium. European Respiratory Journal, 19, 209-216.	Exclusion	Unrelated to the topic by reading the title and abstract
397	Implementing lessons learned from previous bronchial biopsy trials in a new randomized controlled COPD biopsy trial with roflumilast. BMC Pulmonary Medicine, 14.	Exclusion	Unrelated to the topic by reading the title and abstract
398	A COMPARISON OF INHALED IPRATROPIUM, ORAL THEOPHYLLINE PLUS INHALED BETA-AGONIST, AND THE COMBINATION OF ALL 3 IN PATIENTS WITH COPD. Chest, 105, 1089-1094.	Exclusion	Exclusion by duplication
399	A comparison of inhaled ipratropium, oral theophylline plus inhaled beta-agonist, and the combination of all three in patients with COPD. Chest, 105, 1089-94.	Exclusion	Exclusion by duplication
400	A comparison of inhaled ipratropium, oral theophylline plus inhaled beta-agonist, and the combination of all three in patients with COPD. Chest, 105, 1089‐1094.	Exclusion	Exclusion by duplication
401	Impact of tiotropium on the course of moderate-to-very severe chronic obstructive pulmonary disease: The UPLIFT® trial. Expert Review of Respiratory Medicine, 4, 279-289.	Exclusion	Unrelated to the topic by reading the title and abstract
402	Impact of theophylline/corticosteroid combination therapy on sputum hydrogen sulfide levels in patients with COPD. Eur Respir J, 43, 1504-6.	Exclusion	Unrelated to the topic by reading the title and abstract
403	Effect of add-on therapy of tiotropium in COPD treated with theophylline. International journal of chronic obstructive pulmonary disease, 3, 137‐147.	Exclusion	Exclusion by duplication
404	Effect of add-on therapy of tiotropium in COPD treated with theophylline. International Journal of COPD, 3, 137-147.	Exclusion	Exclusion by duplication
405	Impact of bronchodilator therapy on exercise tolerance in COPD	Exclusion	Unrelated to the topic by reading the title and abstract
406	Imidafenacin, an orally active muscarinic receptor antagonist, improves pulmonary function in patients with chronic obstructive pulmonary disease: A multicenter, randomized, double-blind, placebo-controlled 3×3 crossover phase II trial. International Journal of COPD, 14, 2175-2184.	Exclusion	Unrelated to the topic by reading the title and abstract
407	Identification of Drugs Associated with Lower Risk of Parkinson’s Disease Using a Systematic Screening Approach in a Nationwide Nested Case–Control Study. Clinical Epidemiology, 14, 1217-1227.	Exclusion	Unrelated to the topic by reading the title and abstract
408	Hyperinflation, trapped gas and theophylline in chronic obstructive pulmonary disease. Monaldi Arch Chest Dis, 48, 126-9.	Exclusion	Unrelated to the topic by reading the title and abstract
409	How should health-related quality of life be assessed in patients with COPD? Chest, 117, 54s-7s.	Exclusion	Unrelated to the topic by reading the title and abstract
410	Home monitoring of theophylline levels: A novel therapeutic approach. Pharmacotherapy, 10, 294-300.	Exclusion	Unrelated to the topic by reading the title and abstract
411	H2-antagonist derangement of the kinetics of sustained-release oral theophylline. Int J Clin Pharmacol Ther Toxicol, 23, 329-32.	Exclusion	Unrelated to the topic by reading the title and abstract
412	Forty cases of chronic obstructive pulmonary diseases treated with Six Gentlemen Variant Decoction. Henan traditional chinese medicine [henan zhong yi], 35, 3055‐3056.	Exclusion	Unrelated to the topic by reading the title and abstract
413	Faster onset of bronchodilation with formoterol than with salmeterol in patients with stable, moderate to severe COPD: Results of a randomized, double-blind clinical study. Canadian Respiratory Journal, 9, 107-115.	Exclusion	Unrelated to the topic by reading the title and abstract
414	Famotidine effects on theophylline pharmacokinetics in subjects affected by COPD. Comparison with cimetidine and placebo. Chest, 94, 807-10.	Exclusion	Unrelated to the topic by reading the title and abstract
415	Effect of low-dose theophylline on airway inflammation in COPD. Respirology, 9, 249-254.	Exclusion	Exclusion by duplication
416	Effect of low-dose theophylline on airway inflammation in COPD. Respirology, 9, 249-54.	Exclusion	Exclusion by duplication
417	Effect of low-dose theophylline on airway inflammation in COPD. Respirology (Carlton, Vic.), 9, 249‐254.	Exclusion	Exclusion by duplication
418	Extrafine beclomethasone/formoterol in severe COPD patients with history of exacerbations. Respir Med, 108, 1153-62.	Exclusion	Unrelated to the topic by reading the title and abstract
419	Dyspnea and diaphragmatic fatigue in patients with chronic obstructive pulmonary disease. Responses to theophylline. Am Rev Respir Dis, 137, 662-7.	Exclusion	Exclusion by duplication
420	Dyspnea and diaphragmatic fatigue in patients with chronic obstructive pulmonary disease. Responses to theophylline. American review of respiratory disease, 137, 662‐667.	Exclusion	Exclusion by duplication
421	External validity of randomized controlled trials in COPD. Respiratory Medicine, 101, 1313-1320.	Exclusion	Unrelated to the topic by reading the title and abstract
422	Evaluation of a Structured Education Programme for Patients with COPD under Outpatient Conditions - A Pilot Study. Pneumologie, 57, 591-597.	Exclusion	Unrelated to the topic by reading the title and abstract
423	Evaluating the safety of COPD medications: An evidence-based review. Chest, 144, 1357-1367.	Exclusion	Unrelated to the topic by reading the title and abstract
424	Evaluating the cost-effectiveness of tiotropium versus salmeterol in the treatment of chronic obstructive pulmonary disease. ClinicoEconomics and Outcomes Research, 2, 25-36.	Exclusion	Unrelated to the topic by reading the title and abstract
425	Plasma theophylline level and effect on lung function after oral and rectal administration of aminophylline. European Journal of Clinical Pharmacology, 15, 401-406.	Exclusion	Exclusion by duplication
426	Plasma theophylline level and effect on lung function after oral and rectal administration of aminophylline. Eur J Clin Pharmacol, 15, 401-6.	Exclusion	Exclusion by duplication
427	Euphylong in standard dosage: comparison with an international retard preparation for twice-daily administration in recommended dosage]. Pneumologie, 45 Suppl 4, 853-7.	Exclusion	Unrelated to the topic by reading the title and abstract
428	Equivalence of continuous flow nebulizer and metered-dose inhaler with reservoir bag for treatment of acute airflow obstruction. Chest, 93, 476-81.	Exclusion	Unrelated to the topic by reading the title and abstract
429	Eosinophils in Chinese COPD Participants and Response to Treatment with Combination Low-Dose Theophylline and Prednisone: A Post-Hoc Analysis of the TASCS Trial. Int J Chron Obstruct Pulmon Dis, 17, 273-282.	Exclusion	Unrelated to the topic by reading the title and abstract
430	Chronic obstructive pulmonary disease: strategies to improve functional status. Annu Rev Nurs Res, 16, 253-86.	Exclusion	Exclusion by duplication
431	Efficacy, tolerability, and effects on quality of life of inhaled salmeterol and oral theophylline in patients with mild-to-moderate chronic obstructive pulmonary disease. Clinical Therapeutics, 20, 1130-1148.	Exclusion	Reports not retrieved
432	Efficacy of tiotropium in COPD patients from Asia: A subgroup analysis from the UPLIFT trial. Respirology, 16, 825-835.	Exclusion	Unrelated to the topic by reading the title and abstract
433	Efficacy of tiotropium bromide inhalation combined with or without low dose theophylline for moderate to severe stable Chinese COPD patients. European Respiratory Journal, 42.	Exclusion	Non-RCTs
434	Efficacy of theophylline in people with stable chronic obstructive pulmonary disease: a systematic review and meta-analysis. Respir Med, 99, 135-44.	Exclusion	Unrelated to the topic by reading the title and abstract
435	Efficacy of theophylline in "irreversible" airflow obstruction. Ann Intern Med, 92, 758-61.	Exclusion	Unrelated to the topic by reading the title and abstract
436	Efficacy of salmeterol xinafoate in the treatment of COPD. Chest, 115, 957-965.	Exclusion	Unrelated to the topic by reading the title and abstract
437	Efficacy of once-daily QVA149 compared with tiotropium plus theophylline in symptomatic patients with moderate to severe COPD. American Journal of Respiratory and Critical Care Medicine, 191.	Exclusion	Unrelated to the topic by reading the title and abstract
438	Addition of anticholinergic solution prolongs bronchodilator effect of beta(2) agonists in patients with chronic obstructive pulmonary disease. American Journal of Medicine, 100, S40-S48.	Exclusion	Exclusion by duplication
439	Addition of anticholinergic solution prolongs bronchodilator effect of β2 agonists in patients with chronic obstructive pulmonary disease. American Journal of Medicine, 100, S40-S48.	Exclusion	Exclusion by duplication
440	Efficacy of once-daily indacaterol 75 μg relative to alternative bronchodilators in COPD: A study level and a patient level network meta-analysis. BMC Pulmonary Medicine, 12.	Exclusion	Unrelated to the topic by reading the title and abstract
441	Efficacy of mepolizumab in elderly patients with severe asthma and overlapping COPD in real-world settings: A retrospective observational study. Respiratory Investigation, 59, 478-486.	Exclusion	Unrelated to the topic by reading the title and abstract
442	Efficacy of Budesonide Formoterol Inhalation on Patients with Chronic Obstructive Pulmonary Disease and Asthma. Chinese journal of pharmaceutical biotechnology, 29, 362‐366.	Exclusion	Unrelated to the topic by reading the title and abstract
443	Bufei Yishen Granule combined with acupoint-sticking therapy in patients with stable chronic obstructive pulmonary disease: study protocol of a multicenter, randomized, double-blind, active-controlled trial. Zhong Xi Yi Jie He Xue Bao, 9, 1312-8.	Exclusion	Exclusion by duplication
444	Bu-Fei Yi-Shen granule combined with acupoint sticking therapy in patients with stable chronic obstructive pulmonary disease: a randomized, double-blind, double-dummy, active-controlled, 4-center study. Journal of ethnopharmacology, 141, 584‐591.	Exclusion	Exclusion by duplication
445	Efficacy of amoxycillin versus amoxycillin/clavulanate in acute exacerbations of chronic pulmonary obstructive disease in primary care. International Journal of COPD, 4, 45-53.	Exclusion	Unrelated to the topic by reading the title and abstract
446	Efficacy and Safety Study of Acetylcysteine/Doxofylline 1200/400 mg Effervescent Tablet in the Treatment of Moderate-Severe COPD. https://clinicaltrials.gov/show/NCT03388853.	Exclusion	Unrelated to the topic by reading the title and abstract
447	Bu-Fei Yi-Shen granule combined with acupoint sticking therapy in patients with stable chronic obstructive pulmonary disease: a randomized, double-blind, double-dummy, active-controlled, 4-center study. J Ethnopharmacol, 141, 584-91.	Exclusion	Exclusion by duplication
448	Effect of Tanreqing injection on treatment of acute exacerbation of chronic obstructive pulmonary disease with Chinese medicine syndrome of retention of phlegm and heat in Fei. Chinese Journal of Integrative Medicine, 16, 131-137.	Exclusion	Exclusion by duplication
449	Efficacy and safety of roflumilast in patients with chronic obstructive pulmonary disease: a systematic review and meta-analysis. Therapeutic Advances in Respiratory Disease, 7, 13-24.	Exclusion	Unrelated to the topic by reading the title and abstract
450	Long-term effects of three Tiao-Bu Fei-Shen therapies on NF-κB/TGF-β1/smad2 signaling in rats with chronic obstructive pulmonary disease. BMC Complementary and Alternative Medicine, 14.	Exclusion	Exclusion by duplication
451	Long-term effects of three Tiao-Bu Fei-Shen therapies on NF-κB/TGF-β1/smad2 signaling in rats with chronic obstructive pulmonary disease. BMC Complement Altern Med, 14, 140.	Exclusion	Exclusion by duplication
452	Efficacy and Safety of Roflumilast in Korean Patients with COPD. Yonsei Medical Journal, 57, 928-935.	Exclusion	Unrelated to the topic by reading the title and abstract
453	Effects of theophylline on lung function and sleep in patients with severe chronic obstructive pulmonary disease]. Zhonghua Jie He He Hu Xi Za Zhi, 20, 294-8.	Exclusion	Exclusion by duplication
454	Bufei Jianpi granules down-regulated PNF-κB, p53, HIF-1α and bax in striated muscle: Muscular protection in chronic obstructive pulmonary disease rats. American Journal of Respiratory and Critical Care Medicine, 191.	Exclusion	Exclusion by duplication
455	Bufei Yishen granules combined with acupoint sticking therapy suppress oxidative stress in chronic obstructive pulmonary disease rats: Via regulating peroxisome proliferator-activated receptor-gamma signaling. Journal of Ethnopharmacology, 193, 354-361.	Exclusion	Exclusion by duplication
456	Bufei Yishen granules combined with acupoint sticking therapy suppress oxidative stress in chronic obstructive pulmonary disease rats: Via regulating peroxisome proliferator-activated receptor-gamma signaling. Journal of Ethnopharmacology, 193, 354-361.	Exclusion	Exclusion by duplication
457	Bufei Yishen granules combined with acupoint sticking therapy suppress oxidative stress in chronic obstructive pulmonary disease rats: Via regulating peroxisome proliferator-activated receptor-gamma signaling. J Ethnopharmacol, 193, 354-361.	Exclusion	Exclusion by duplication
458	Efficacy and safety of oxitropium bromide, theophylline and their combination in COPD patients: A double-blind, randomized, multicentre study (BREATH trial). Respiratory Medicine, 96, 881-889.	Inclusion
459	Efficacy and safety of once-daily inhaled umeclidinium in asian patients with COPD: Results from a randomized, placebo-controlled study. International Journal of COPD, 15, 809-819.	Exclusion	Unrelated to the topic by reading the title and abstract
460	Efficacy and safety of formoterol in Japanese patients with COPD. Internal Medicine, 47, 217-223.	Exclusion	Unrelated to the topic by reading the title and abstract
461	A systematic review of the effects of bronchodilators on exercise capacity in patients with COPD. Chest, 121, 597-608.	Exclusion	Exclusion by duplication
462	A systematic review of the effects of bronchodilators on exercise capacity in patients with copd. Chest, 121, 597-608.	Exclusion	Exclusion by duplication
463	Efficacy and safety of doxofylline compared to theophylline in chronic reversible asthma -- a double-blind randomized placebo-controlled multicentre clinical trial. Medical science monitor, 8, CR297‐304.	Exclusion	Unrelated to the topic by reading the title and abstract
464	Efficacy and safety of combined doxofylline and salbutamol in treatment of acute exacerbation of chronic obstructive pulmonary disease. Rev Assoc Med Bras (1992), 67, 1256-1260.	Exclusion	Unrelated to the topic by reading the title and abstract
465	Efficacy and safety of aclidinium/formoterol versus monotherapies and aclidinium versus placebo in Chinese and other Asian patients with moderate-to-severe COPD: The AVANT Phase 3 study. Respiratory Medicine, 218.	Exclusion	Unrelated to the topic by reading the title and abstract
466	Effects of withdrawal of sustained-release theophylline in patients with chronic obstructive lung disease.	Exclusion	Unrelated to the topic by reading the title and abstract
467	Effects of Tiotropium Combined with Theophylline on Stable COPD Patients of Group B, D and its Impact on Small Airway Function: A Randomized Controlled Trial. Advances in Therapy, 35, 2201-2213.	Inclusion
468	Effects of theophylline withdrawal in severe chronic obstructive pulmonary disease. Chest, 104, 1101-7.	Exclusion	Unrelated to the topic by reading the title and abstract
469	Effect of three different bronchodilators during an exacerbation of chronic obstructive pulmonary disease. Eur Respir J, 1, 536-9.	Exclusion	Exclusion by duplication
470	Effect of three different bronchodilators during an exacerbation of chronic obstructive pulmonary disease. The european respiratory journal, 1, 536‐539.	Exclusion	Exclusion by duplication
471	Effects of theophylline on respiratory drive in patients with chronic obstructive pulmonary disease.	Exclusion	Unrelated to the topic by reading the title and abstract
472	Effects of theophylline on plasma levels of interleukin-4, cyclic nucleotides and pulmonary functions in patients with chronic obstructive pulmonary disease. J Tongji Med Univ, 19, 15-9.	Exclusion	Unrelated to the topic by reading the title and abstract
473	Effects of theophylline on lung function and sleep in patients with severe chronic obstructive pulmonary disease. Zhonghua jie he he hu xi za zhi [Chinese journal of tuberculosis and respiratory diseases], 20, 294‐298.	Exclusion	Unrelated to the topic by reading the title and abstract
474	Effects of theophylline on diaphragmatic strength and fatigue in patients with chronic obstructive pulmonary disease. N Engl J Med, 311, 349-53.	Exclusion	Unrelated to the topic by reading the title and abstract
475	Effects of theophylline on breathlessness and exercise tolerance in patients with chronic airflow obstruction. Chest, 82, 538-42.	Exclusion	Unrelated to the topic by reading the title and abstract
476	Bronchodilator effect and serum theophylline level after combined treatment with fenoterol and theophylline in reversible chronic airflow obstruction. European journal of clinical pharmacology, 35, 669‐671.	Exclusion	Exclusion by duplication
477	Effects of theophylline and ipratropium on cognition in elderly patients with chronic obstructive pulmonary disease. Annals of allergy, asthma & immunology, 76, 335‐340.	Exclusion	Unrelated to the topic by reading the title and abstract
478	Effects of theophylline and ipratropium bromide on exercise performance in patients with stable chronic obstructive pulmonary disease. Thorax, 53, 269-73.	Exclusion	Unrelated to the topic by reading the title and abstract
479	Effects of the new brondilatator reproterol on the cardiac function during treatment of bronchial asthma and chronic obstructive bronchitis (author's transl)]. Arzneimittelforschung, 27, 53-5.	Exclusion	Unrelated to the topic by reading the title and abstract
480	A novel bronchodilator xanthine apparently without adenosine receptor antagonism and tremorogenic effect. European Journal of Respiratory Diseases, 64, 333-339.	Exclusion	Exclusion by duplication
481	Effects of Tai Chi on patients with moderate to severe COPD in stable phase. Medicine (United States), 102, E33503.	Exclusion	Unrelated to the topic by reading the title and abstract
482	Effects of single doses of propiomazine, a phenothiazine hypnotic, on sleep and oxygenation in patients with stable chronic obstructive pulmonary disease. Respiration, 57, 239-242.	Exclusion	Unrelated to the topic by reading the title and abstract
483	Effects of salmeterol in patients with persistent asthma receiving inhaled corticosteroid plus theophylline. Respiration, 74, 611-616.	Exclusion	Unrelated to the topic by reading the title and abstract
484	Effects of repeated administration of zolpidem on sleep, diurnal and nocturnal respiratory function, vigilance, and physical performance in patients with COPD. Chest, 110, 1203-11.	Exclusion	Unrelated to the topic by reading the title and abstract
485	Effects of muliple doses of metoprolol and propranolol on ventilatory function in patients with chronic obstructive lung disease. Scand J Respir Dis, 57, 190-6.	Exclusion	Unrelated to the topic by reading the title and abstract
486	Effects of Low-Dose Theophylline During Chronic Obstructive Pulmonary Disease (COPD) Exacerbations. https://clinicaltrials.gov/show/NCT00671151.	Exclusion	Unrelated to the topic by reading the title and abstract
487	Effects of inhaled corticosteroids on sputum cell counts in stable chronic obstructive pulmonary disease: A systematic review and a meta-analysis. BMC Pulmonary Medicine, 5.	Exclusion	Unrelated to the topic by reading the title and abstract
488	Effects of inhaled corticosteroid/long-acting β2-agonist combination on the airway microbiome of patients with chronic obstructive pulmonary disease: A randomized controlled clinical trial (DISARM). American Journal of Respiratory and Critical Care Medicine, 204, 1143-1152.	Exclusion	Unrelated to the topic by reading the title and abstract
489	Effects of home-based pulmonary rehabilitation in patients with chronic obstructive pulmonary disease: A randomized trial. Annals of Internal Medicine, 149, 869-878.	Exclusion	Unrelated to the topic by reading the title and abstract
490	Effects of high-dose ipratropium bromide and oral aminophylline on spirometry and exercise tolerance in COPD. Respiratory Medicine, 91, 327-334.	Exclusion	Unrelated to the topic by reading the title and abstract
491	The role of theophylline in the treatment of dyspnea in COPD. Chest, 92, 2s-6s.	Exclusion	Exclusion by duplication
492	Effects of formoterol and salmeterol on resting inspiratory capacity in COPD patients with poor FEV1 reversibility. Current Medical Research and Opinion, 20, 581-586.	Exclusion	Unrelated to the topic by reading the title and abstract
493	Effects of erdosteine on sputum biochemical and rheologic properties: pharmacokinetics in chronic obstructive lung disease. Lung, 168, 285-93.	Exclusion	Unrelated to the topic by reading the title and abstract
494	Effects of enprofylline, a xanthine lacking adenosine receptor antagonism, in patients with chronic obstructive lung disease. Eur J Clin Pharmacol, 22, 395-402.	Exclusion	Unrelated to the topic by reading the title and abstract
495	Effects of doxofylline combined with ceftazidime on clinical efficacy, drug safety, and prognosis in patients with chronic obstructive pulmonary disease complicated with infection. Medical science monitor, 27.	Exclusion	Unrelated to the topic by reading the title and abstract
496	Endogenous opioids modify dyspnoea during treadmill exercise in patients with COPD. The european respiratory journal, 33, 771‐777.	Exclusion	Exclusion by duplication
497	Effects of doxofylline as an adjuvant on severe exacerbation and long-term prognosis for COPD with different clinical subtypes. Clinical Respiratory Journal, 17, 851-864.	Exclusion	Unrelated to the topic by reading the title and abstract
498	Effects of chinese herbal medicine on acute exacerbations of copd: A randomized, placebo-controlled study. International Journal of COPD, 15, 2901-2912.	Exclusion	Unrelated to the topic by reading the title and abstract
499	Randomised study of n of 1 trials versus standard practice. BMJ (Clinical research ed.), 312, 1069‐1074.	Exclusion	Exclusion by duplication
500	Effects of bronchodilators on regional lung sound distribution in patients with chronic obstructive pulmonary disease. Respiration, 87, 45-53.	Exclusion	Unrelated to the topic by reading the title and abstract
501	Theophylline for irreversible chronic airflow limitation: a randomized study comparing n of 1 trials to standard practice. Chest, 115, 38‐48.	Exclusion	Exclusion by duplication
502	Theophylline for irreversible chronic airflow limitation - A randomized study comparing n of 1 trials to standard practice. Chest, 115, 38-48.	Exclusion	Exclusion by duplication
503	Theophylline for irreversible chronic airflow limitation: A randomized study comparing n of 1 trials to standard practice. Chest, 115, 38-48.	Exclusion	Exclusion by duplication
504	EFFECTS OF BREATHING PATTERNS ON MECHANICALLY VENTILATED PATIENTS WITH CHRONIC OBSTRUCTIVE PULMONARY-DISEASE AND DYNAMIC HYPERINFLATION. Intensive Care Medicine, 21, 880-886.	Exclusion	Unrelated to the topic by reading the title and abstract
505	Effects of beclomethasone and aminophylline combined with enteral nutrition in chronic obstructive pulmonary disease on nutritional status and immune function in elders. Asia Pacific journal of clinical nutrition, 30, 60-66.	Exclusion	Unrelated to the topic by reading the title and abstract
506	Effects of a combined treatment theophylline and tulobuterol on nocturnal chronic asthma. Lung, 168 Suppl, 192‐193.	Exclusion	Unrelated to the topic by reading the title and abstract
507	Effectiveness of low-dose theophylline for the management of biomass-associated COPD (LODOT-BCOPD): study protocol for a randomized controlled trial. Trials, 22, 213.	Exclusion	Unrelated to the topic by reading the title and abstract
508	Effectiveness of education intervention carried out by clinical pharmacist on quality of life of patients with COPD: A randomized controlled trial. Pharmaceutical Sciences Asia, 47, 238-245.	Exclusion	Unrelated to the topic by reading the title and abstract
509	Effectiveness of Bufei Yishen Granule combined with acupoint sticking therapy on quality of life in patients with stable chronic obstructive pulmonary disease. Chin J Integr Med, 19, 260-8.	Exclusion	Unrelated to the topic by reading the title and abstract
510	Effectiveness and safety of traditional Chinese medicine on stable chronic obstructive pulmonary disease: A systematic review and meta-analysis. Complementary Therapies in Medicine, 23, 603-611.	Exclusion	Unrelated to the topic by reading the title and abstract
511	Effect of Triple Therapy with Budesonide-Formoterol-Tiotropium Versus Placebo-Tiotropium on Sleep Quality in Patients with Chronic Obstructive Pulmonary Disease. Chronic Obstructive Pulmonary Diseases-Journal of the Copd Foundation, 8, 219-229.	Exclusion	Unrelated to the topic by reading the title and abstract
512	The Bufei Jianpi Formula Improves Mucosal Immune Function by Remodeling Gut Microbiota Through the SCFAs/GPR43/NLRP3 Pathway in Chronic Obstructive Pulmonary Disease Rats. Int J Chron Obstruct Pulmon Dis, 17, 1285-1298.	Exclusion	Exclusion by duplication
513	The Bufei Jianpi Formula Improves Mucosal Immune Function by Remodeling Gut Microbiota Through the SCFAs/GPR43/NLRP3 Pathway in Chronic Obstructive Pulmonary Disease Rats. International Journal of Chronic Obstructive Pulmonary Disease, 17, 1285-1298.	Exclusion	Exclusion by duplication
514	Effect of tiotropium on health-related quality of life as a primary efficacy endpoint in COPD. International Journal of COPD, 3, 301-310.	Exclusion	Unrelated to the topic by reading the title and abstract
515	Bufei Jianpi Granules Reduce Quadriceps Muscular Cell Apoptosis by Improving Mitochondrial Function in Rats with Chronic Obstructive Pulmonary Disease. Evid Based Complement Alternat Med, 2019, 1216305.	Exclusion	Exclusion by duplication
516	Bufei Jianpi Granules Reduce Quadriceps Muscular Cell Apoptosis by Improving Mitochondrial Function in Rats with Chronic Obstructive Pulmonary Disease. Evidence-Based Complementary and Alternative Medicine, 2019.	Exclusion	Exclusion by duplication
517	Effect of tiotropium in men and women with COPD: Results of the 4-year UPLIFT® trial. Respiratory Medicine, 104, 1495-1504.	Exclusion	Unrelated to the topic by reading the title and abstract
518	A clinical study of AECOPD in Southern China. American journal of respiratory and critical care medicine, 197.	Exclusion	Exclusion by duplication
519	Effect of three different bronchodilators during an exacerbation of chronic obstructive pulmonary disease. European Respiratory Journal, 1, 536-539.	Exclusion	Unrelated to the topic by reading the title and abstract
520	Effect of theophylline on the rate of moderate to severe exacerbations among patients with chronic obstructive pulmonary disease. British Journal of Clinical Pharmacology, 65, 40-50.	Exclusion	Unrelated to the topic by reading the title and abstract
521	Assessment of combined oral theophylline and inhaled β adrenoceptor agonist bronchodilator therapy. British Journal of Clinical Pharmacology, 5, 45-50.	Exclusion	Exclusion by duplication
522	Effect of theophylline on sleep and sleep-disordered breathing in patients with chronic obstructive pulmonary disease. American Review of Respiratory Disease, 143, 245-250.	Exclusion	Unrelated to the topic by reading the title and abstract
523	Effect of ipratropium bromide treatment on oxygen saturation and sleep quality in COPD. Chest, 115, 1338-1345.	Exclusion	Exclusion by duplication
524	Effect of theophylline on induced sputum inflammatory indices and neutrophil chemotaxis in chronic obstructive pulmonary disease. American Journal of Respiratory and Critical Care Medicine, 165, 1371-1376.	Exclusion	Unrelated to the topic by reading the title and abstract
525	Physiologic effects of oral bronchodilators during rest and exercise in chronic obstructive pulmonary disease. Chest, 84, 684‐689.	Exclusion	Exclusion by duplication
526	Effect of theophylline on exercise performance in patients with severe chronic obstructive pulmonary disease. Thorax, 49, 332-4.	Exclusion	Unrelated to the topic by reading the title and abstract
527	Doxofylline is not just another theophylline! International Journal of COPD, 12, 3487-3493.	Exclusion	Exclusion by duplication
528	Doxofylline is not just another theophylline! Int J Chron Obstruct Pulmon Dis, 12, 3487-3493.	Exclusion	Exclusion by duplication
529	Effect of theophylline on exercise capacity in COPD patients treated with combination long-acting bronchodilator therapy: a pilot study. International Journal of Chronic Obstructive Pulmonary Disease, 7, 245-252.	Exclusion	Unrelated to the topic by reading the title and abstract
530	Effect of theophylline on endogenous hydrogen sulfide production in patients with COPD. Pulm Pharmacol Ther, 21, 40-6.	Exclusion	Unrelated to the topic by reading the title and abstract
531	Effect of theophylline on cortisol plasma concentrations in patients with chronic obstructive pulmonary disease. Int J Clin Pharmacol Ther Toxicol, 28, 139-43.	Exclusion	Unrelated to the topic by reading the title and abstract
532	Clinafloxacin-theophylline drug interaction. Ann Pharmacother, 29, 378-80.	Exclusion	Exclusion by duplication
533	Effect of theophylline in chronic obstructive lung disease. Int J Clin Pharmacol Ther Toxicol, 30, 149-52.	Exclusion	Unrelated to the topic by reading the title and abstract
534	Effect of Theophylline as Adjunct to Inhaled Corticosteroids on Exacerbations in Patients with COPD: A Randomized Clinical Trial. JAMA - Journal of the American Medical Association, 320, 1548-1559.	Exclusion	Unrelated to the topic by reading the title and abstract
535	Effect of Theophylline as Adjunct to Inhaled Corticosteroids on Exacerbations in Patients With COPD A Randomized Clinical Trial. Jama-Journal of the American Medical Association, 320, 1548-1559.	Inclusion
536	Effect of terbutaline plus doxofylline on chronic obstructive pulmonary disease. American journal of translational research, 13, 6959‐6965.	Exclusion	Unrelated to the topic by reading the title and abstract
537	Effect of sublingual isosorbide dinitrate on sputum volume and viscoelasticity in chronic obstructive lung disease. European Journal of Clinical Pharmacology, 30, 183-186.	Exclusion	Unrelated to the topic by reading the title and abstract
538	Value of theophylline treatment in patients handicapped by chronic obstructive lung disease. Thorax, 48, 227‐232.	Exclusion	Exclusion by duplication
539	Effect of respiratory muscle endurance training in patients with COPD undergoing pulmonary rehabilitation. Chest, 128, 1216-1224.	Exclusion	Unrelated to the topic by reading the title and abstract
540	Effect of qingfeixuanxie decoction on clinical symptoms, pulmonary function, and inflammatory reaction in patients with COPD in acute exacerbation. American Journal of Translational Research, 13, 9104-9112.	Exclusion	Unrelated to the topic by reading the title and abstract
541	Effect of oral hypoglycemic agents on theophylline pharmacokinetics in acute exacerbation of chronic obstructive pulmonary disease patients - A randomized controlled pilot study. Drug Invention Today, 12, 2540-2542.	Exclusion	Unrelated to the topic by reading the title and abstract
542	Effect of methylphenidatum in inspiratory muscles function in patients with chronic obstructive pulmonary disease and its mechanism. Journal of West China University of Medical Sciences, 28, 77-80.	Exclusion	Unrelated to the topic by reading the title and abstract
543	Treatment of reversible chronic airways obstruction with doxofylline compared with slow-release theophylline: A double-blind, randomized, multicentre trial. International Journal of Clinical Pharmacology Research, 9, 397-405.	Exclusion	Exclusion by duplication
544	Effect of M3 receptor antagonist on lung function in stable COPD. Progress in modern biomedicine, 11, 505‐507.	Exclusion	Unrelated to the topic by reading the title and abstract
545	Effect of low-dose theophylline on airway inflammation in COPD. Respirology, 9, 249-254.	Exclusion	Unrelated to the topic by reading the title and abstract
546	Effect of long-term administration of digoxin on exercise performance in chronic airflow obstruction. European Journal of Respiratory Diseases, 66, 273-283.	Exclusion	Unrelated to the topic by reading the title and abstract
547	Effect of ipratropium bromide treatment on oxygen saturation and sleep quality in COPD. Chest, 115, 1338-1345.	Exclusion	Unrelated to the topic by reading the title and abstract
548	Effects of single doses of propiomazine, a phenothiazine hypnotic, on sleep and oxygenation in patients with stable chronic obstructive pulmonary disease. Respiration, 57, 239-42.	Exclusion	Exclusion by duplication
549	Effect of intravenously administered aminophylline on ventilation/perfusion inequality during recovery from exacerbations of chronic obstructive pulmonary disease	Exclusion	Unrelated to the topic by reading the title and abstract
550	Effect of interleukin three and white Fu the treatment of stable chronic obstructive pulmonary disease -8, tumor necrosis factor alpha. Chinese journal of gerontology [zhong guo lao nian xue za zhi], 36, 1912‐1914.	Exclusion	Unrelated to the topic by reading the title and abstract
551	Effect of inhaling penehyclidine hydyochloride in treatment of patients with acute exacerbation of chronic obstrnctive pulmonary disease. Chinese journal of emergency medicine, 15, 909‐912.	Exclusion	Unrelated to the topic by reading the title and abstract
552	Clinical efficacy of the transdermal tulobuterol patch in patients with chronic obstructive pulmonary disease: A comparison with slow-release theophylline. Internal Medicine, 47, 503-509.	Exclusion	Exclusion by duplication
553	Clinical efficacy of the transdermal tulobuterol patch in patients with chronic obstructive pulmonary disease: a comparison with slow-release theophylline. Intern Med, 47, 503-9.	Exclusion	Exclusion by duplication
554	Clinical efficacy of the transdermal tulobuterol patch in patients with chronic obstructive pulmonary disease: a comparison with slow-release theophylline. Internal medicine (Tokyo, Japan), 47, 503‐509.	Exclusion	Exclusion by duplication
555	Effect of inhaled metaproterenol on exercise performance in patients with stable "fixed" airway obstruction. Am Rev Respir Dis, 138, 624-9.	Exclusion	Unrelated to the topic by reading the title and abstract
556	Effects of bronchodilators on regional lung sound distribution in patients with chronic obstructive pulmonary disease. Respiration; international review of thoracic diseases, 87, 45‐53.	Exclusion	Exclusion by duplication
557	Effect of inhaled ipratropium bromide on histamine-induced bronchoconstriction in subjects with moderate chronic airway limitation. Medicina, 61, 262-266.	Exclusion	Unrelated to the topic by reading the title and abstract
558	Effect of inhaled atropine or metaproterenol in patients with chronic airway obstruction and therapeutic serum theophylline levels. Chest, 85, 610-615.	Exclusion	Unrelated to the topic by reading the title and abstract
559	Effect of fluticasone propionate/salmeterol on lung hyperinflation and exercise endurance in COPD. Chest, 130, 647-656.	Exclusion	Unrelated to the topic by reading the title and abstract
560	Treatment of patients with chronic obstructive pulmonary disease (COPD) by primary care physicians. Medicina, 64, 445-454.	Exclusion	Exclusion by duplication
561	Effect of early pulmonary rehabilitation on health care utilization and health status in patients hospitalized with acute exacerbations of COPD. Respirology, 16, 617-624.	Exclusion	Unrelated to the topic by reading the title and abstract
562	A meta-analysis on the efficacy of oral theophylline in patients with stable COPD. Int J Chron Obstruct Pulmon Dis, 1, 261-6.	Exclusion	Exclusion by duplication
563	A meta-analysis on the efficacy of oral theophylline in patients with stable COPD. International journal of chronic obstructive pulmonary disease, 1, 261‐266.	Exclusion	Exclusion by duplication
564	Effect of doxycycline in patients of moderate to severe chronic obstructive pulmonary disease with stable symptoms. Annals of Thoracic Medicine, 6, 221-226.	Exclusion	Unrelated to the topic by reading the title and abstract
565	Slow release theophylline disposition and effect in elderly patients with chronic obstructive lung disease: influence of dose formulation and institutionalization. Biopharmaceutics & drug disposition, 10, 481‐488.	Exclusion	Exclusion by duplication
566	Effect of doxofylline on acute exacerbation of chronic obstructive pulmonary disease. Practical pharmacy and clinical remedies, 16, 974‐976.	Exclusion	Unrelated to the topic by reading the title and abstract
567	EFFECT OF DOXOFYLLINE COMBINED WITH TIOTROPIUM BROMIDE ON THE EFFICACY AND AIRWAY REMODELING STATUS OF CHRONIC OBSTRUCTIVE PULMONARY DISEASE. Acta medica mediterranea, 38, 1329‐1334.	Exclusion	Unrelated to the topic by reading the title and abstract
568	Effect of diuretics on cardiopulmonary performance in severe chronic airflow obstruction. A controlled clinical trial. Archives of Internal Medicine, 144, 2154-2157.	Exclusion	Unrelated to the topic by reading the title and abstract
569	The effects of theophylline on metabolic rate in chronic obstructive lung disease patients. Journal of the American College of Nutrition, 15, 403-407.	Exclusion	Exclusion by duplication
570	The effects of theophylline on metabolic rate in chronic obstructive lung disease patients. J Am Coll Nutr, 15, 403-7.	Exclusion	Exclusion by duplication
571	The effects of theophylline on metabolic rate in chronic obstructive lung disease patients. Journal of the American College of Nutrition, 15, 403‐407.	Exclusion	Exclusion by duplication
572	Effect of cimetidine and ranitidine on plasma theophylline in patients with chronic obstructive airways disease treated with theophylline and corticosteroids. Eur J Clin Pharmacol, 38, 43-5.	Exclusion	Unrelated to the topic by reading the title and abstract
573	Theophylline improves gas exchange during rest, exercise, and sleep in severe chronic obstructive pulmonary disease. Am Rev Respir Dis, 148, 1030-6.	Exclusion	Exclusion by duplication
574	Theophylline improves gas exchange during rest, exercise, and sleep in severe chronic obstructive pulmonary disease. American review of respiratory disease, 148, 1030‐1036.	Exclusion	Exclusion by duplication
575	THEOPHYLLINE IMPROVES GAS-EXCHANGE DURING REST, EXERCISE, AND SLEEP IN SEVERE CHRONIC OBSTRUCTIVE PULMONARY-DISEASE. American Review of Respiratory Disease, 148, 1030-1036.	Exclusion	Exclusion by duplication
576	Effect of cetirizine dihydrochloride on the airway response to hypertonic saline aerosol in patients with chronic obstructive pulmonary disease (COPD). Respiratory Medicine, 99, 1241-1248.	Exclusion	Unrelated to the topic by reading the title and abstract
577	Plant-based formulation in the management of chronic obstructive pulmonary disease: A randomized double-blind study. Respiratory Medicine, 100, 39-45.	Exclusion	Exclusion by duplication
578	Plant-based formulation in the management of chronic obstructive pulmonary disease: a randomized double-blind study. Respir Med, 100, 39-45.	Exclusion	Exclusion by duplication
579	Plant-based formulation in the management of chronic obstructive pulmonary disease: a randomized double-blind study. Respiratory medicine, 100, 39‐45.	Exclusion	Exclusion by duplication
580	Effect of bronchodilators in patients with chronic obstructive pulmonary disease. Thorax, 52, 130‐135.	Exclusion	Unrelated to the topic by reading the title and abstract
581	Effect of AM3 on health-related quality of life in patients with chronic obstructive pulmonary disease belonging to risk groups. Medicina Clinica, 130, 688-692.	Exclusion	Unrelated to the topic by reading the title and abstract
582	A randomized, controlled trial of theophylline in patients with severe chronic obstructive pulmonary disease. N Engl J Med, 320, 1521-5.	Exclusion	Exclusion by duplication
583	A randomized, controlled trial of theophylline in patients with severe chronic obstructive pulmonary disease. New England journal of medicine, 320, 1521‐1525.	Exclusion	Exclusion by duplication
584	A RANDOMIZED, CONTROLLED TRIAL OF THEOPHYLLINE IN PATIENTS WITH SEVERE CHRONIC OBSTRUCTIVE PULMONARY-DISEASE. New England Journal of Medicine, 320, 1521-1525.	Exclusion	Exclusion by duplication
585	Effect of alprazolam on exercise and dyspnea in patients with chronic obstructive pulmonary disease. Chest, 90, 832-836.	Exclusion	Unrelated to the topic by reading the title and abstract
586	Long-term therapy with sustained-release theophylline. Pharmatherapeutica, 4, 92‐97.	Exclusion	Exclusion by duplication
587	Real-world effectiveness of mepolizumab in reducing asthma exacerbations in japan. American Journal of Respiratory and Critical Care Medicine, 203.	Exclusion	Exclusion by duplication
588	Effect of add-on therapy of tiotropium in COPD treated with theophylline. Int J Chron Obstruct Pulmon Dis, 3, 137-47.	Exclusion	Unrelated to the topic by reading the title and abstract
589	EFFECT OF A BETA-2-AGONIST (BROXATEROL) ON RESPIRATORY MUSCLE STRENGTH AND ENDURANCE IN PATIENTS WITH COPD WITH IRREVERSIBLE AIRWAY-OBSTRUCTION. Chest, 101, 133-140.	Exclusion	Unrelated to the topic by reading the title and abstract
590	Early use of non-invasive positive pressure ventilation for acute exacerbations of chronic obstructive pulmonary disease: A multicentre randomized controlled trial. Chinese Medical Journal, 118, 2034-2040.	Exclusion	Unrelated to the topic by reading the title and abstract
591	Cost effectiveness of therapy with combinations of long acting bronchodilators and inhaled steroids for treatment of COPD. Thorax, 63, 962‐967.	Exclusion	Exclusion by duplication
592	Early corticosteroid use in acute exacerbations of chronic airflow obstruction. American Journal of Emergency Medicine, 14, 139-143.	Exclusion	Unrelated to the topic by reading the title and abstract
593	Dyspnea and diaphragmatic fatigue in patients with chronic obstructive pulmonary disease. American Review of Respiratory Disease, 137, 662-667.	Exclusion	Unrelated to the topic by reading the title and abstract
594	Doxofylline is not just another theophylline! International Journal of Chronic Obstructive Pulmonary Disease, 12, 3487-3493.	Exclusion	Unrelated to the topic by reading the title and abstract
595	Doxofylline and theophylline: A comparative clinical study.	Exclusion	Unrelated to the topic by reading the title and abstract
596	Double-blind trial of a long-acting bronchodilator preparation ("Nethaprin Dospan") in bronchospastic disease. Curr Med Res Opin, 4, 436-41.	Exclusion	Unrelated to the topic by reading the title and abstract
597	Double-blind crossover study of nedocromil sodium in partially reversible chronic obstructive airways disease. Chest, 103, 105-10.	Exclusion	Unrelated to the topic by reading the title and abstract
598	Does the mode of inhalation affect the bronchodilator response in patients with severe COPD? Respiratory Medicine, 95, 476-483.	Exclusion	Unrelated to the topic by reading the title and abstract
599	Does Left-Lateral Decubitus (LLD) Posture Affect Theophylline Absorption?: Exploratory Analysis of a Prospective, Randomized, Steady-State Study in Stable Adult Asthmatic/COPD Patients. JACCP Journal of the American College of Clinical Pharmacy, 5, 1463.	Exclusion	Unrelated to the topic by reading the title and abstract
600	Does immediate intubation or delayed intubation after a non-invasive ventilation trial is more beneficial in patients during postextubation respiratory failure after abdominal surgeries? Intensive Care Medicine, 40, S72.	Exclusion	Unrelated to the topic by reading the title and abstract
601	PHYSIOLOGICAL AND NEUROPSYCHOLOGICAL EFFECTS OF THEOPHYLLINE IN CHRONIC OBSTRUCTIVE PULMONARY-DISEASE. Israel Journal of Medical Sciences, 30, 811-816.	Exclusion	Exclusion by duplication
602	Physiological and neuropsychological effects of theophylline in chronic obstructive pulmonary disease. Israel Journal of Medical Sciences, 30, 811-816.	Exclusion	Exclusion by duplication
603	Physiological and neuropsychological effects of theophylline in chronic obstructive pulmonary disease. Isr J Med Sci, 30, 811-6.	Exclusion	Exclusion by duplication
604	Do we need inhalative steroids in chronic COPD patients? Medizinische Klinik (Munich, Germany : 1983), 97 Suppl 2, 15‐19.	Exclusion	Unrelated to the topic by reading the title and abstract
605	Risk indexes for exacerbations and hospitalizations due to COPD. Chest, 131, 20-28.	Exclusion	Exclusion by duplication
606	Disease management program for chronic obstructive pulmonary disease a randomized controlled trial. American Journal of Respiratory and Critical Care Medicine, 182, 890-896.	Exclusion	Unrelated to the topic by reading the title and abstract
607	Different bronchodilator combinations have similar effects on health status in COPD. Pulmonary Pharmacology and Therapeutics, 19, 101-106.	Exclusion	Unrelated to the topic by reading the title and abstract
608	Different bronchodilator combinations have similar effects on health status in COPD. Pulm Pharmacol Ther, 19, 101-6.	Exclusion	Unrelated to the topic by reading the title and abstract
609	Determination of theophylline bioavailability using saliva theophylline concentrations. Pharmacotherapy, 3, 235-238.	Exclusion	Unrelated to the topic by reading the title and abstract
610	Is oral theophylline effective in combination with both inhaled anticholinergic agent and inhaled beta 2-agonist in the treatment of stable COPD? Chest, 104, 179-84.	Exclusion	Exclusion by duplication
611	Is oral theophylline effective in combination with both inhaled anticholinergic agent and inhaled beta 2-agonist in the treatment of stable COPD? Chest, 104, 179‐184.	Exclusion	Exclusion by duplication
612	Is oral theophylline effective in combination with both inhaled anticholinergic agent and inhaled β2-agonist in the treatment of stable COPD? Chest, 104, 179-184.	Exclusion	Exclusion by duplication
613	Design of the Lung Health Study: A randomized clinical trial of early intervention for chronic obstructive pulmonary disease. Controlled Clinical Trials, 14, 3S-19S.	Exclusion	Unrelated to the topic by reading the title and abstract
614	The additive effect of theophylline on a high-dose combination of inhaled salbutamol and ipratropium bromide in stable COPD. Chest, 107, 718-723.	Exclusion	Exclusion by duplication
615	The additive effect of theophylline on a high-dose combination of inhaled salbutamol and ipratropium bromide in stable COPD. Chest, 107, 718-23.	Exclusion	Exclusion by duplication
616	The additive effect of theophylline on a high-dose combination of inhaled salbutamol and ipratropium bromide in stable COPD. Chest, 107, 718‐723.	Exclusion	Exclusion by duplication
617	Dang shen [Codonopsis pilosula (Franch.) Nannf] herbal formulae for chronic obstructive pulmonary disease: A systematic review and meta-analysis. Phytotherapy Research, 29, 167-186.	Exclusion	Unrelated to the topic by reading the title and abstract
618	Curative effect of Chuankezhi combined with doxofylline in the treatment of chronic obstructive pulmonary disease in the acute episode and its effect on lung function. Acta medica mediterranea, 37, 2837‐2841.	Exclusion	Unrelated to the topic by reading the title and abstract
619	CRegular versus as-needed short-acting inhaled β-agonist therapy for chronic obstructive pulmonary disease. American Journal of Respiratory and Critical Care Medicine, 163, 85-90.	Exclusion	Unrelated to the topic by reading the title and abstract
620	Course of severe COPD with and without physiotherapy with the RC-Cornet®: A randomized 2 years long-term tudy. Pneumologie, 56, 418-424.	Exclusion	Unrelated to the topic by reading the title and abstract
621	Course of Severe COPD with and without Physiotherapy with the RC-Cornet(R)]. Pneumologie, 56, 418-24.	Exclusion	Unrelated to the topic by reading the title and abstract
622	Cost-Effectiveness Analysis of the TCM “Yupingfeng Granules” in the Treatment of Acute Exacerbations of COPD Based on a Randomized Clinical Trial. International Journal of COPD, 17, 2369-2379.	Exclusion	Unrelated to the topic by reading the title and abstract
623	Cost-benefit comparison of aerosol bronchodilator delivery methods in hospitalized patients. Chest, 91, 614-618.	Exclusion	Unrelated to the topic by reading the title and abstract
624	Cost effectiveness of therapy with combinations of long acting bronchodilators and inhaled steroids for treatment of COPD. Thorax, 63, 962-7.	Exclusion	Unrelated to the topic by reading the title and abstract
625	Corticosteroid therapy for patients with acute exacerbations of chronic obstructive pulmonary disease: A systematic review. Archives of Internal Medicine, 162, 2527-2536.	Exclusion	Unrelated to the topic by reading the title and abstract
626	Corticosteroid Resistance and Novel Anti-Inflammatory Therapies in Chronic Obstructive Pulmonary Disease Current Evidence and Future Direction. Drugs, 72, 1299-1312.	Exclusion	Unrelated to the topic by reading the title and abstract
627	COPDCompEx: A novel composite endpoint for COPD exacerbations to enable faster clinical development. Respiratory Medicine, 173.	Exclusion	Unrelated to the topic by reading the title and abstract
628	Bronchodilation from intravenous theophylline in patients with cystic fibrosis: results of a blinded placebo-controlled crossover clinical trial. Pediatr Pulmonol, 6, 172-9.	Exclusion	Exclusion by duplication
629	Bronchodilation from intravenous theophylline in patients with cystic fibrosis: results of a blinded placebo-controlled crossover clinical trial. Pediatric pulmonology, 6, 172‐179.	Exclusion	Exclusion by duplication
630	Conversion from twice- to once-daily extended-release theophylline treatment in patients with reversible airway obstruction. J Asthma, 32, 275-84.	Exclusion	Non-COPD
631	Controlled trial of external negative pressure ventilation in patients with severe chronic airflow obstruction. Am Rev Respir Dis, 140, 1251-6.	Exclusion	Unrelated to the topic by reading the title and abstract
632	Effect of inhaled atropine or metaproterenol in patients with chronic airway obstruction and therapeutic serum theophylline levels. Chest, 85, 610-5.	Exclusion	Exclusion by duplication
633	Effect of inhaled atropine or metaproterenol in patients with chronic airway obstruction and therapeutic serum theophylline levels. Chest, 85, 610‐615.	Exclusion	Exclusion by duplication
634	Controlled study of the putative interaction between famotidine and theophylline in patients with chronic obstructive pulmonary disease	Exclusion	Unrelated to the topic by reading the title and abstract
635	Controlled clinical trial of methylprednisolone in patients with chronic bronchitis and acute respiratory insufficiency.	Exclusion	Unrelated to the topic by reading the title and abstract
636	Severe exacerbations of COPD and asthma. Incremental benefit of adding ipratropium to usual therapy. Chest, 98, 295-7.	Exclusion	Exclusion by duplication
637	Severe exacerbations of COPD and asthma. Incremental benefit of adding ipratropium to usual therapy. Chest, 98, 295‐297.	Exclusion	Exclusion by duplication
638	Control of breathing in patients with chronic pulmonary obstructive disease: response to bamiphylline. Respiration, 58, 241-8.	Exclusion	Unrelated to the topic by reading the title and abstract
639	Effects of beclomethasone and aminophylline combined with enteral nutrition in chronic obstructive pulmonary disease on nutritional status and immune function in elders. Asia Pac J Clin Nutr, 30, 60-66.	Exclusion	Exclusion by duplication
640	Effects of beclomethasone and aminophylline combined with enteral nutrition in chronic obstructive pulmonary disease on nutritional status and immune function in elders. Asia Pacific journal of clinical nutrition, 30, 60‐66.	Exclusion	Exclusion by duplication
641	Effects of beclomethasone and aminophylline combined with enteral nutrition in chronic obstructive pulmonary disease on nutritional status and immune function in elders. Asia Pacific Journal of Clinical Nutrition, 30, 60-66.	Exclusion	Exclusion by duplication
642	Contemporary Management of Chronic Obstructive Pulmonary Disease: scientific Review. JAMA, 290, 2301‐2312.	Exclusion	Unrelated to the topic by reading the title and abstract
643	Time-related distribution of delayed-action theophylline in the treatment of chronic obstructive bronchopneumopathies. Presse médicale (Paris, France : 1983), 17, 193-196.	Exclusion	Exclusion by duplication
644	Time-related distribution of delayed-action theophylline in the treatment of chronic obstructive bronchopneumopathies. Presse medicale (Paris, France : 1983), 17, 193‐196.	Exclusion	Exclusion by duplication
645	Time-related distribution of delayed-action theophylline in the treatment of chronic obstructive bronchopneumopathies]. Presse Med, 17, 193-6.	Exclusion	Exclusion by duplication
646	Contemporary management of chronic obstructive pulmonary disease: scientific review. Jama, 290, 2301-12.	Exclusion	Unrelated to the topic by reading the title and abstract
647	Concomitant treatment with nebulized formoterol and tiotropium in subjects with COPD: A placebo-controlled trial. Respiratory Medicine, 102, 479-487.	Exclusion	Unrelated to the topic by reading the title and abstract
648	Compliance measure development and assessment of theophylline therapy in ambulatory patients. Journal of clinical pharmacy and therapeutics, 12, 19‐26.	Exclusion	Unrelated to the topic by reading the title and abstract
649	Long-term, double-blind comparison of controlled-release albuterol versus sustained-release theophylline in adolescents and adults with asthma. Journal of allergy and clinical immunology, 85, 618‐626.	Exclusion	Exclusion by duplication
650	Comparison of the efficacy and tolerability of mepifylline oral solution versus inhaled ipratropium bromide in patients with stable chronic obstructive pulmonary disease: A randomized, active-controlled, open-label study. Current Therapeutic Research - Clinical and Experimental, 63, 110-127.	Exclusion	Unrelated to the topic by reading the title and abstract
651	Comparison of the effects of salmeterol and ipratropium bromide on exercise performance and breathlessness in patients with stable chronic obstructive pulmonary disease. Respiratory Medicine, 92, 1116-1121.	Exclusion	Unrelated to the topic by reading the title and abstract
652	Comparison of the bronchodilating effect of two doses of a sustained release theophylline. Respiration, 46, 166-173.	Exclusion	Unrelated to the topic by reading the title and abstract
653	Comparison of terbutaline Turbuhaler and albuterol chlorofluorocarbon (CFC) inhaler in middle-aged and elderly patients with obstructive lung disease	Exclusion	Unrelated to the topic by reading the title and abstract
654	Comparison of Tanreqing and Xuebijing in treatment of acute exacerbation of chronic obstructive pulmonary disease. Drugs and clinic, 31, 1732‐1736.	Exclusion	Unrelated to the topic by reading the title and abstract
655	Comparison of the bronchodilating effect of two doses of a sustained release theophylline. Respiration, 46, 166-73.	Exclusion	Exclusion by duplication
656	Comparison of the bronchodilating effect of two doses of a sustained release theophylline. Respiration; international review of thoracic diseases, 46, 166‐173.	Exclusion	Exclusion by duplication
657	Comparison of oral bambuterol and terbutaline in elderly patients with chronic reversible airflow obstruction. Journal of Asthma, 34, 53-59.	Exclusion	Unrelated to the topic by reading the title and abstract
658	COMPARISON OF ONE VERSUS 2 BRONCHODILATORS IN VENTILATED COPD PATIENTS. Intensive Care Medicine, 20, 199-202.	Exclusion	Unrelated to the topic by reading the title and abstract
659	Treatment of patients with chronic airways obstruction: a controlled study with bamyphylline. Pharmatherapeutica, 5, 416‐422.	Exclusion	Exclusion by duplication
660	Comparison of levalbuterol and racemic albuterol in hospitalized patients with acute asthma or COPD: A 2-week, multicenter, randomized, open-label study. Clinical Therapeutics, 30, 989-1002.	Exclusion	Unrelated to the topic by reading the title and abstract
661	The study of long term curative effect of chronic obstructive pulmonary disease in remission stage treated with TCM. Pakistan journal of pharmaceutical sciences, 30, 1121‐1124.	Exclusion	Exclusion by duplication
662	Comparison of intravenously administered doxofylline and placebo for the treatment of severe acute airways obstruction. Journal of International Medical Research, 16, 264-269.	Exclusion	Unrelated to the topic by reading the title and abstract
663	Use of theophylline in chronic obstructive pulmonary disease: Examining the evidence. Current Opinion in Pulmonary Medicine, 12, 132-139.	Exclusion	Exclusion by duplication
664	Use of theophylline in chronic obstructive pulmonary disease: examining the evidence. Curr Opin Pulm Med, 12, 132-9.	Exclusion	Exclusion by duplication
665	Use of theophylline in chronic obstructive pulmonary disease: examining the evidence. Current opinion in pulmonary medicine, 12, 132‐139.	Exclusion	Exclusion by duplication
666	Comparison of clinical efficacy and satisfaction of Tiotropium via Respimat® administration with and without a spacer in patient with Chronic Obstructive Pulmonary Disease: A randomized control trial. Medical Journal of Malaysia, 77, 481-497.	Exclusion	Unrelated to the topic by reading the title and abstract
667	Comparison of bronchodilator effects of Duovent and Reproterol in patients with chronic reversible airway obstruction. Respiration; international review of thoracic diseases, 50 Suppl 2, 173‐176.	Exclusion	Unrelated to the topic by reading the title and abstract
668	Efficacy of theophylline in people with stable chronic obstructive pulmonary disease: a systematic review and meta-analysis. Respiratory Medicine, 99, 135-144.	Exclusion	Exclusion by duplication
669	Efficacy of theophylline in people with stable chronic obstructive pulmonary disease: A systematic review and meta-analysis. Respiratory Medicine, 99, 135-144.	Exclusion	Exclusion by duplication
670	Effects of theophylline and ipratropium on cognition in elderly patients with chronic obstructive pulmonary disease. Annals of Allergy Asthma & Immunology, 76, 335-340.	Exclusion	Exclusion by duplication
671	Effects of theophylline and ipratropium on cognition in elderly patients with chronic obstructive pulmonary disease. Annals of Allergy, Asthma and Immunology, 76, 335-340.	Exclusion	Exclusion by duplication
672	Effects of theophylline and ipratropium on cognition in elderly patients with chronic obstructive pulmonary disease. Ann Allergy Asthma Immunol, 76, 335-40.	Exclusion	Exclusion by duplication
673	Comparing the efficacy and safety of theophylline with doxofylline in patients with chronic obstructive pulmonary disease. National journal of physiology, pharmacy and pharmacology, 11, 397‐400.	Exclusion	Unrelated to the topic by reading the title and abstract
674	Comparing the efficacy and safety of theophylline with doxofylline in patients with chronic obstructive pulmonary disease. National Journal of Physiology, Pharmacy and Pharmacology, 11, 397-400.	Exclusion	Unrelated to the topic by reading the title and abstract
675	A prospective randomized controlled study: Theophylline on oxidative stress and steroid sensitivity in chronic obstructive pulmonary disease patients. Int J Pharm Investig, 7, 119-124.	Exclusion	Exclusion by duplication
676	Comparing the bronchodilating effects of ipratropium bromide and theophylline]. Zhonghua Jie He He Hu Xi Za Zhi, 21, 609-11.	Exclusion	Unrelated to the topic by reading the title and abstract
677	ReiThe effect of erythromycin on theophylline pharmacokinetics in chronic bronchitis. American Review of Respiratory Disease, 127, 581-584.	Exclusion	Exclusion by duplication
678	The effect of erythromycin on theophylline pharmacokinetics in chronic bronchitis. Am Rev Respir Dis, 127, 581-4.	Exclusion	Exclusion by duplication
679	Comparative study on the efficacy of tiotropium bromide inhalation and oral doxofylline treatment of moderate to severe stable chronic obstructive pulmonary disease. Hua zhong ke ji da xue xue bao. Yi xue Ying De wen ban [Journal of Huazhong University of Science and Technology. Medical sciences ], 31, 614.	Exclusion	Unrelated to the topic by reading the title and abstract
680	Comparative pharmacodynamic pharmacokinetic correlation of oral sustained-release theophylline formulation in adult asthmatics. Drug Development and Industrial Pharmacy, 25, 529-534.	Exclusion	Unrelated to the topic by reading the title and abstract
681	Comparative efficacy of long-acting muscarinic antagonist monotherapies in COPD: A systematic review and network meta-analysis. International Journal of COPD, 10, 2495-2517.	Exclusion	Unrelated to the topic by reading the title and abstract
682	Comparative efficacy of aclidinium versus glycopyrronium and tiotropium, as maintenance treatment of moderate to severe COPD patients: A systematic review and network meta-analysis. International Journal of COPD, 8, 405-423.	Exclusion	Unrelated to the topic by reading the title and abstract
683	Comparative assessment of enprofylline and theophylline for chronic obstructive airways disease in the elderly.	Exclusion	Unrelated to the topic by reading the title and abstract
684	Community Physician-Guided Long-Term Domiciliary Oxygen Therapy Combined With Conventional Therapy in Stage IV COPD Patients.	Exclusion	Unrelated to the topic by reading the title and abstract
685	Combination of theophylline and salbutamol for arrhythmias in severe COPD. Chest, 91, 808-12.	Exclusion	Unrelated to the topic by reading the title and abstract
686	Combination of anticholinergic, beta-2-sympathomimetic agents and theophylline in the treatment of chronic obstructive lung disease. A double-blind multicenter study of 60 patients. Schweizerische Rundschau fur Medizin Praxis, 76, 632‐636.	Exclusion	Unrelated to the topic by reading the title and abstract
687	Combination of aminophylline (Phyllocontin Continus tablets) and salbutamol in the management of chronic obstructive airways disease. British Journal Of Clinical Pharmacology. 9(4), 359-364 (1980)	Inclusion
688	Clinico-laboratory evaluation a new sustained-release preparation of anhydrous theophylline]. Clin Ter, 131, 293-7.	Exclusion	Unrelated to the topic by reading the title and abstract
689	Aminophylline for acute exacerbations of chronic obstructive pulmonary disease. A controlled trial. Ann Intern Med, 107, 305-9.	Exclusion	Exclusion by duplication
690	Aminophylline for acute exacerbations of chronic obstructive pulmonary disease. A controlled trial. Annals of internal medicine, 107, 305‐309.	Exclusion	Exclusion by duplication
691	Clinical trial of Theograd. Br J Clin Pract, 24, 165-7.	Exclusion	Unrelated to the topic by reading the title and abstract
692	Safety and efficacy of once-daily Uniphyl tablets compared with twice-daily Theo-Dur tablets in elderly patients with chronic airflow obstruction. Am J Med, 85, 48-53.	Exclusion	Exclusion by duplication
693	Safety and efficacy of once-daily Uniphyl tablets compared with twice-daily Theo-Dur tablets in elderly patients with chronic airflow obstruction. American journal of medicine, 85, 48‐53.	Exclusion	Exclusion by duplication
694	Clinical study on maxing shigan decoction combined with zang-fu organs with acupoints to treat acute exacerbation chronic obstructive pulmonary disease with osteoporosis. Chinese journal of information on traditional chinese medicine, 25, 13‐18.	Exclusion	Unrelated to the topic by reading the title and abstract
695	Clinical study on compound danshen dropping pills combined with doxofylline in treatment of acute exacerbation of chronic obstructive pulmonary disease. Drugs and clinic, 33, 2562‐2566.	Exclusion	Unrelated to the topic by reading the title and abstract
696	Clinical Pharmacology of Oral Maintenance Therapies for Obstructive Lung Diseases. Respiratory Care, 63, 671-689.	Exclusion	Unrelated to the topic by reading the title and abstract
697	Clinical observation of chuankezhi injection combined with doxofylline in treatment of acute exacerbation of chronic obstructive pulmonary disease. Drugs and clinic, 33, 809‐812.	Exclusion	Unrelated to the topic by reading the title and abstract
698	Comparison of the efficacy, tolerability, and safety of formoterol dry powder and oral, slow-release theophylline in the treatment of COPD. Chest, 121, 1058-69.	Exclusion	Exclusion by duplication
699	Comparison of the efficacy, tolerability, and safety of formoterol dry powder and oral, slow-release theophylline in the treatment of COPD. Chest, 121, 1058‐1069.	Exclusion	Exclusion by duplication
700	Comparison of the efficacy, tolerability, and safety of formoterol dry powder and oral, slow-release theophylline in the treatment of COPD. Chest, 121, 1058-1069.	Exclusion	Exclusion by duplication
701	Clinical investigation of a new broncholyticum--decloxizine--as compared with franol and placebo treatment. Respiration, 27, 582-90.	Exclusion	Unrelated to the topic by reading the title and abstract
702	Clinical efficacy of the transdermal tulobuterol patch in patients with chronic obstructive pulmonary disease: A comparison with slow-release theophylline. Internal Medicine, 47, 503-509.	Exclusion	Unrelated to the topic by reading the title and abstract
703	The effects of doxofylline versus theophylline on sleep architecture in COPD patients. Monaldi Arch Chest Dis, 50, 98-103.	Exclusion	Exclusion by duplication
704	The effects of doxofylline versus theophylline on sleep architecture in COPD patients. Monaldi archives for chest disease = archivio monaldi per LE malattie del torace, 50, 98‐103.	Exclusion	Exclusion by duplication
705	Clinical efficacy of farcosolvin syrup (ambroxol-theophylline-guaiphenesin mixture) in the treatment of acute exacerbation of chronic bronchitis. International journal of chronic obstructive pulmonary disease, 5, 251‐256.	Exclusion	Unrelated to the topic by reading the title and abstract
706	The comparative efficacy of the prolonged-action theophylline preparations Theopek and Euphylong in elderly patients with chronic obstructive lung diseases. Terapevticheskii arkhiv, 65, 41‐44.	Exclusion	Exclusion by duplication
707	The comparative efficacy of the prolonged-action theophylline preparations Theopek and Euphylong in elderly patients with chronic obstructive lung diseases]. Ter Arkh, 65, 41-4.	Exclusion	Exclusion by duplication
708	Clinical controlled study of shenmai injection and aminophylline on diaphragm fatigue]. Zhongguo Zhong Xi Yi Jie He Za Zhi, 20, 519-20.	Exclusion	Unrelated to the topic by reading the title and abstract
709	Comparison of the efficacy and tolerability of mepifylline oral solution versus inhaled ipratropium bromide in patients with stable chronic obstructive pulmonary disease: A randomized, active-controlled, open-label study. Current Therapeutic Research-Clinical and Experimental, 63, 110-127.	Exclusion	Exclusion by duplication
710	Clinafloxacin-theophylline drug interaction. Annals of pharmacotherapy, 29, 378‐380.	Exclusion	Unrelated to the topic by reading the title and abstract
711	Treatment of moderate chronic obstructive pulmonary disease (stable) with doxofylline compared with slow release theophylline--a multicentre trial. Journal of the Indian Medical Association, 106, 791‐2, 794.	Exclusion	Exclusion by duplication
712	Ciprofloxacin (intravenous/oral) versus ceftazidime in lower respiratory tract infections. American Journal of Medicine, 87, 113S-116S.	Exclusion	Unrelated to the topic by reading the title and abstract
713	Cilomilast for COPD: Results of a 6-month, placebo-controlled study of a potent, selective inhibitor of phosphodiesterase 4. Chest, 129, 56-66.	Exclusion	Unrelated to the topic by reading the title and abstract
714	Predictability and intraindividual variability of serum theophylline concentrations in patients with obstructive lung disease: 12-h versus 24-h dosing. European journal of clinical pharmacology, 39, 253‐256.	Exclusion	Exclusion by duplication
715	Chronopharmacodynamics and kinetics after symmetric and asymmetric multiple theophylline doses in patients with chronic obstructive pulmonary disease. Int J Clin Pharmacol Ther Toxicol, 27, 7-12.	Exclusion	Unrelated to the topic by reading the title and abstract
716	Chronic Use of Theophylline and Mortality in Chronic Obstructive Pulmonary Disease: A Meta-analysis. Archivos De Bronconeumologia, 52, 233-238.	Exclusion	Unrelated to the topic by reading the title and abstract
717	Chronic obstructive pulmonary disease: strategies to improve functional status. Annual review of nursing research, 16, 253-286.	Exclusion	Unrelated to the topic by reading the title and abstract
718	Chronic obstructive pulmonary disease. Clinical evidence, 1344‐1357.	Exclusion	Unrelated to the topic by reading the title and abstract
719	Chronic obstructive lung diseases: The efficacy of cineole. Therapiewoche, 44, 356-365.	Exclusion	Unrelated to the topic by reading the title and abstract
720	Chronic bronchitis in the 1990s: up-to-date treatment. Respiration, 58 Suppl 1, 43-6.	Exclusion	Unrelated to the topic by reading the title and abstract
721	Chinese patent medicine for chronic obstructive pulmonary disease based on principles of tonifying Qi, promoting blood circulation by removing blood stasis, and resolving phlegm: A systematic review of randomized controlled trials. Journal of Traditional Chinese Medicine, 35, 1-10.	Exclusion	Unrelated to the topic by reading the title and abstract
722	Chinese herbal medicine (weijing decoction) combined with pharmacotherapy for the treatment of acute exacerbations of chronic obstructive pulmonary disease. Evidence-based Complementary and Alternative Medicine, 2014.	Exclusion	Unrelated to the topic by reading the title and abstract
723	Chinese herbal injections plus Western Medicine on inflammatory factors for patients with acute exacerbation of chronic obstructive pulmonary disease: a systematic review and network meta-analysis. Journal of Thoracic Disease, 15, 1901-1918.	Exclusion	Unrelated to the topic by reading the title and abstract
724	Intravenous aminophylline in the treatment of acute bronchospastic exacerbations of chronic obstructive pulmonary disease. Ann Emerg Med, 13, 248-52.	Exclusion	Exclusion by duplication
725	Intravenous aminophylline in the treatment of acute bronchospastic exacerbations of chronic obstructive pulmonary disease. Annals of emergency medicine, 13, 248‐252.	Exclusion	Exclusion by duplication
726	Intravenous aminophylline in the treatment of acute bronchospastic exacerbations of chronic obstructive pulmonary disease. Annals of emergency medicine, 13, 248‐252.	Exclusion	Exclusion by duplication
727	Changes of leukotriene B4 in induced sputum and plasma of patients with chronic obstructive pulmonary disease and the effects of theophylline. Zhonghua jie he he hu xi za zhi = Zhonghua jiehe he huxi zazhi = Chinese journal of tuberculosis and respiratory diseases, 28, 441-444.	Exclusion	Unrelated to the topic by reading the title and abstract
728	Challenges of COPD diagnosis. Expert Opinion on Medical Diagnostics, 7, 543-556.	Exclusion	Unrelated to the topic by reading the title and abstract
729	Cardiovascular safety of tiotropium in patients with COPD. Chest, 137, 20-30.	Exclusion	Unrelated to the topic by reading the title and abstract
730	The chronic obstructive pulmonary disease exacerbation. Clin Chest Med, 21, 705-21.	Exclusion	Exclusion by duplication
731	The chronic obstructive pulmonary disease exacerbation. Clinics in chest medicine, 21, 705‐721.	Exclusion	Exclusion by duplication
732	Cardiovascular safety of salmeterol in COPD. Chest, 123, 1817-1824.	Exclusion	Unrelated to the topic by reading the title and abstract
733	Cardiac arrhythmias in patients with mild-to-moderate obstructive lung disease. Comparison of beta-agonist therapy alone and in combination with a xanthine derivative, enprofylline or theophylline. Chest, 88, 537‐542.	Exclusion	Unrelated to the topic by reading the title and abstract
734	Effects of high-dose ipratropium bromide and oral aminophylline on spirometry and exercise tolerance in COPD. Respiratory Medicine, 91, 327-334.	Exclusion	Exclusion by duplication
735	Effects of high-dose ipratropium bromide and oral aminophylline on spirometry and exercise tolerance in COPD. Respir Med, 91, 327-34.	Exclusion	Exclusion by duplication
736	Effects of high-dose ipratropium bromide and oral aminophylline on spirometry and exercise tolerance in COPD. Respiratory medicine, 91, 327‐334.	Exclusion	Exclusion by duplication
737	Canadian Thoracic Society recommendations for management of chronic obstructive pulmonary disease - 2007 update. Canadian Respiratory Journal, 14, 5B-32B.	Exclusion	Unrelated to the topic by reading the title and abstract
738	Effectiveness of low-dose theophylline for the management of biomass-associated COPD (LODOT-BCOPD): study protocol for a randomized controlled trial. Trials, 22.	Exclusion	Exclusion by duplication
739	Effectiveness of low-dose theophylline for the management of biomass-associated COPD (LODOT-BCOPD): study protocol for a randomized controlled trial. Trials, 22.	Exclusion	Exclusion by duplication
740	Effectiveness of low-dose theophylline for the management of biomass-associated COPD (LODOT-BCOPD): study protocol for a randomized controlled trial. Trials, 22, 213.	Exclusion	Exclusion by duplication
741	Canadian Resp Res Network (2018) Acute bronchodilator therapy does not reduce wasted ventilation during exercise in COPD. Respiratory Physiology & Neurobiology, 252, 64-71.	Exclusion	Unrelated to the topic by reading the title and abstract
742	Can we justify ipratropium therapy as initial management of acute exacerbations of COPD? Pharmacotherapy, 19, 838-843.	Exclusion	Unrelated to the topic by reading the title and abstract
743	Can computer-generated evidence-based care suggestions enhance evidence-based management of asthma and chronic obstructive pulmonary disease? A randomized, controlled trial. Health Services Research, 40, 477-498.	Exclusion	Unrelated to the topic by reading the title and abstract
744	Bufei yishen granules suppress alveolar epithelial apoptosis in chronic obstructive pulmonary disease rats: Via PERK/EIF2α signaling. Respirology, 23, 129.	Exclusion	Unrelated to the topic by reading the title and abstract
745	Bufei Yishen granules decrease inflammation and extracellular matrix deposition in airway remodeling in chronic obstructive pulmonary disease rats. European Respiratory Journal, 50.	Exclusion	Unrelated to the topic by reading the title and abstract
746	Bufei yishen granule combined with acupoint-sticking therapy in patients with stable chronic obstructive pulmonary disease: Study protocol of a multicenter, randomized, double-blind, active-controlled trial. Journal of Chinese Integrative Medicine, 9, 1312-1318.	Exclusion	Unrelated to the topic by reading the title and abstract
747	Bu-Fei Yi-Shen granule combined with acupoint sticking therapy in patients with stable chronic obstructive pulmonary disease: A randomized, double-blind, double-dummy, active-controlled, 4-center study. Journal of Ethnopharmacology, 141, 584-591.	Exclusion	Unrelated to the topic by reading the title and abstract
748	Bu-Fei Yi-Shen B443granule combined with acupoint sticking therapy in patients with stable chronic obstructive pulmonary disease: A randomized, double-blind, double-dummy, active-controlled, 4-center study. Journal of Ethnopharmacology, 141, 584-591.	Exclusion	Unrelated to the topic by reading the title and abstract
749	Bufei Jianpi Granules Reduce Quadriceps Muscular Cell Apoptosis by Improving Mitochondrial Function in Rats with Chronic Obstructive Pulmonary Disease. Evidence-based Complementary and Alternative Medicine, 2019.	Exclusion	Unrelated to the topic by reading the title and abstract
750	Bufei Jianpi granules improve skeletal muscle and mitochondrial dysfunction in rats with chronic obstructive pulmonary disease. BMC Complementary and Alternative Medicine, 15.	Exclusion	Unrelated to the topic by reading the title and abstract
751	Bufei Jianpi granules improve skeletal muscle and mitochondrial dysfunction in rats with chronic obstructive pulmonary disease. Bmc Complementary and Alternative Medicine, 15.	Exclusion	Unrelated to the topic by reading the title and abstract
752	Oxitropium bromide, a new anticholinergic bronchodilator. Annals of allergy, 56, 229‐232.	Exclusion	Exclusion by duplication
753	Bufei Jianpi granules decrease skeletal muscular cell apoptosis via improving mitochondrial dysfunction in rats with chronic obstructive pulmonary disease. European Respiratory Journal, 50.	Exclusion	Unrelated to the topic by reading the title and abstract
754	BrugueUnequal twice-daily, sustained-release theophylline dosing in chronic obstructive pulmonary disease. Chronobiol Int, 4, 381-5.	Exclusion	Unrelated to the topic by reading the title and abstract
755	Bronchospasmolytic effect of reproterol as aerosol (author's transl)]. Dtsch Med Wochenschr, 104, 1041-3.	Exclusion	Unrelated to the topic by reading the title and abstract
756	Bronchospasmolysis in chronic obstructive respiratory tract disease. Clinico-pathological studies using theophylline-ethylenediamine, diprophylline, and hexoprenaline]. Wien Med Wochenschr, 127, 484-90.	Exclusion	Unrelated to the topic by reading the title and abstract
757	Safety and tolerability of regadenoson compared with dipyridamole in myocardial perfusion imaging in patients scheduled to undergo medium to high-risk noncardiac surgery: A randomized controlled study. Nuclear Medicine Communications, 43, 256-264.	Exclusion	Exclusion by duplication
758	Safety and tolerability of regadenoson compared with dipyridamole in myocardial perfusion imaging in patients scheduled to undergo medium to high-risk noncardiac surgery: a randomized controlled study. Nucl Med Commun, 43, 256-264.	Exclusion	Exclusion by duplication
759	Safety and tolerability of regadenoson compared with dipyridamole in myocardial perfusion imaging in patients scheduled to undergo medium to high-risk noncardiac surgery: a randomized controlled study. Nuclear medicine communications, 43, 256‐264.	Exclusion	Exclusion by duplication
760	Bronchodilators in chronic air-flow limitation. Effects on airway function, exercise capacity, and quality of life. Am Rev Respir Dis, 135, 1069-74.	Exclusion	Unrelated to the topic by reading the title and abstract
761	Safety and tolerability of regadenoson pharmacological stress for pre-operative evaluation of patients scheduled to undergo medium to high-risk non-cardiac surgery: a randomized controlled study with dipyridamole/preliminary results. European journal of nuclear medicine and molecular imaging, 45, S366‐S367.	Exclusion	Exclusion by duplication
762	Bronchodilator treatment for partially reversible chronic obstructive airways disease. Thorax, 46, 248‐251.	Exclusion	Unrelated to the topic by reading the title and abstract
763	Bronchodilator effect and serum theophylline level after combined treatment with fenoterol and theophylline in reversible chronic airflow obstruction. Eur J Clin Pharmacol, 35, 669-71.	Exclusion	Unrelated to the topic by reading the title and abstract
764	Bronchodilation from intravenous theophylline in patients with cystic fibrosis: results of a blinded placebo-controlled crossover clinical trial. Pediatric pulmonology, 6, 172-179.	Exclusion	Unrelated to the topic by reading the title and abstract
765	Brief review: Advances in therapy with antileukotriene drugs. Annals of Clinical and Laboratory Science, 34, 379-387.	Exclusion	Unrelated to the topic by reading the title and abstract
766	The study of efficacy, tolerability and safety of theophylline given along with formoterol plus budesonide in COPD. Journal of Clinical and Diagnostic Research, 9, OC10-OC13.	Exclusion	Exclusion by duplication
767	Boujedaini (2021) Oscillococcinum® for upper respiratory tract infections and exacerbations in COPD: an observational, prospective study (OXITUNIS).	Exclusion	Unrelated to the topic by reading the title and abstract
768	Blood Eosinophils in Chinese COPD Participants and Response to Treatment with Combination Low-Dose Theophylline and Prednisone: a Post-Hoc Analysis of the TASCS Trial. International journal of chronic obstructive pulmonary disease, 17, 273‐282.	Exclusion	Unrelated to the topic by reading the title and abstract
769	Blood Eosinophils and Outcomes in Severe Hospitalized Exacerbations of COPD.	Exclusion	Unrelated to the topic by reading the title and abstract
770	Bilevel Noninvasive Ventilation During Exercise Reduces Dynamic Hyperinflation and Improves Cycle Endurance Time in Severe to Very Severe COPD. Chest, 160, 2066-2079.	Exclusion	Unrelated to the topic by reading the title and abstract
771	Assessment of Medication Regimen Complexity of COPD Regimens in Individuals Visiting Community Pharmacies. International Journal of COPD, 18, 1499-1510.	Exclusion	Unrelated to the topic by reading the title and abstract
772	Salmeterol versus slow-release theophylline in patients with reversible obstructive pulmonary disease. Monaldi Arch Chest Dis, 54, 302-6.	Exclusion	Exclusion by duplication
773	Salmeterol versus slow-release theophylline in patients with reversible obstructive pulmonary disease. Monaldi archives for chest disease = archivio monaldi per LE malattie del torace, 54, 302‐306.	Exclusion	Exclusion by duplication
774	Assessment of combined oral theophylline and inhaled beta-adrenoceptor agonist bronchodilator therapy. British journal of clinical pharmacology, 5, 45‐50.	Exclusion	Unrelated to the topic by reading the title and abstract
775	Asarone injection in treating respiratory disease: A meta-analysis. Chinese Journal of Evidence-Based Medicine, 10, 1174-1181.	Exclusion	Unrelated to the topic by reading the title and abstract
776	Double-blind crossover study of nedocromil sodium in partially reversible chronic obstructive airways disease. Chest, 103, 105‐110.	Exclusion	Exclusion by duplication
777	Bronchodilator treatment for partially reversible chronic obstructive airways disease. Thorax, 46, 248-51.	Exclusion	Exclusion by duplication
778	Arrhythmogenicity from combined bronchodilator therapy in patients with obstructive lung disease and concomitant ischemic heart disease. Chest, 91, 5-9.	Exclusion	Unrelated to the topic by reading the title and abstract
779	arly corticosteroid use in acute exacerbations of chronic airflow obstruction. American Journal of Emergency Medicine, 14, 139-143.	Exclusion	Unrelated to the topic by reading the title and abstract
780	Approaches to slowing the progression of COPD.	Exclusion	Unrelated to the topic by reading the title and abstract
781	Serum theophylline and ventilatory function in chronic obstructive lung disease. Comparison between two slow-release formulations of theophylline. Int J Clin Pharmacol Ther Toxicol, 23, 560-4.	Exclusion	Exclusion by duplication
782	Serum theophylline and ventilatory function in chronic obstructive lung disease. Comparison between two slow-release formulations of theophylline. International journal of clinical pharmacology, therapy, and toxicology, 23, 560‐564.	Exclusion	Exclusion by duplication
783	Approach to respiratory failure in emergency department. European Review for Medical and Pharmacological Sciences, 10, 135-151.	Exclusion	Unrelated to the topic by reading the title and abstract
784	The effect of acebrophylline vs sustained release theophylline in patients of COPD - A comparative study. Journal of Clinical and Diagnostic Research, 8, MC11-MC14.	Exclusion	Exclusion by duplication
785	Antileukotriene drugs: Clinical application, effectiveness and safety. Current Medicinal Chemistry, 14, 1966-1977.	Exclusion	Unrelated to the topic by reading the title and abstract
786	Anticholinergic for asthma treatment in children and adolescents. Pediatric Pulmonology, 54, S27-S29.	Exclusion	Unrelated to the topic by reading the title and abstract
787	Is a long-acting inhaled bronchodilator the first agent to use in stable chronic obstructive pulmonary disease? Current Opinion in Pulmonary Medicine, 11, 121-128.	Exclusion	Exclusion by duplication
788	Is a long-acting inhaled bronchodilator the first agent to use in stable chronic obstructive pulmonary disease? Curr Opin Pulm Med, 11, 121-8.	Exclusion	Exclusion by duplication
789	Antibiotic treatment of severe exacerbations of chronic obstructive pulmonary disease with procalcitonin: A randomized noninferiority trial. PLoS ONE, 10.	Exclusion	Unrelated to the topic by reading the title and abstract
790	Antibiotic treatment of exacerbations of COPD: A randomized, controlled trial comparing procalcitonin-guidance with standard therapy. Chest, 131, 9-19.	Exclusion	Unrelated to the topic by reading the title and abstract
791	Antibiotic therapy for acute episodes of chronic obstructive pulmonary disease.	Exclusion	Unrelated to the topic by reading the title and abstract
792	Results of a multicenter study of nebulized inhalant bronchodilator solutions. American Journal of Medicine, 100, S62-S69.	Exclusion	Exclusion by duplication
793	An evaluation of single and dual long-acting bronchodilator therapy as effective interventions in maintenance therapy-naïve patients with COPD. International Journal of COPD, 14, 2835-2848.	Exclusion	Unrelated to the topic by reading the title and abstract
794	An evaluation of activity tolerance, patient-reported outcomes and satisfaction with the effectiveness of pulmonary daoyin on patients with chronic obstructive pulmonary disease. International Journal of COPD, 12, 2333-2342.	Exclusion	Unrelated to the topic by reading the title and abstract
795	An efficient new method for determining oxygen uptake kinetics during exercise: The chirp waveform. American Journal of Respiratory and Critical Care Medicine, 185.	Exclusion	Unrelated to the topic by reading the title and abstract
796	The efficacy of orally administered theophylline, inhaled salbutamol, and a combination of the two as chronic therapy in the management of chronic bronchitis with reversible air-flow obstruction. Am Rev Respir Dis, 131, 747-51.	Exclusion	Exclusion by duplication
797	The efficacy of orally administered theophylline, inhaled salbutamol, and a combination of the two as chronic therapy in the management of chronic bronchitis with reversible air-flow obstruction. American review of respiratory disease, 131, 747‐751.	Exclusion	Exclusion by duplication
798	An appraisal of pharmacoeconomic evidence of maintenance therapy for COPD. Chest, 129, 1693-1708.	Exclusion	Unrelated to the topic by reading the title and abstract
799	Aminophylline, respiratory muscle strength and exercise tolerance in chronic obstructive airway disease. Clinical Respiratory Physiology, 23, 15-22.	Exclusion	Unrelated to the topic by reading the title and abstract
800	Theophylline and salbutamol improve pulmonary function in patients with irreversible chronic obstructive pulmonary disease. Chest, 101, 160-5.	Exclusion	Exclusion by duplication
801	Theophylline and salbutamol improve pulmonary function in patients with irreversible chronic obstructive pulmonary disease. Chest, 101, 160‐165.	Exclusion	Exclusion by duplication
802	THEOPHYLLINE AND SALBUTAMOL IMPROVE PULMONARY-FUNCTION IN PATIENTS WITH IRREVERSIBLE CHRONIC OBSTRUCTIVE PULMONARY-DISEASE. Chest, 101, 160-165.	Exclusion	Exclusion by duplication
803	Aminophylline therapy for acute bronchospastic disease in the emergency room. Annals of internal medicine, 115, 241‐247.	Exclusion	Unrelated to the topic by reading the title and abstract
804	Aminophylline for acute exacerbations of chronic obstructive pulmonary disease. A controlled trial. Annals of Internal Medicine, 107, 305-309.	Exclusion	Unrelated to the topic by reading the title and abstract
805	Aminophylline and its influence on ventilatory endurance in humans. American Review of Respiratory Disease, 131, 226-229.	Exclusion	Unrelated to the topic by reading the title and abstract
806	Bufei Yishen granule combined with acupoint sticking improves pulmonary function and morphormetry in chronic obstructive pulmonary disease rats. BMC Complementary and Alternative Medicine, 15.	Exclusion	Exclusion by duplication
807	Bufei Yishen granule combined with acupoint sticking improves pulmonary function and morphormetry in chronic obstructive pulmonary disease rats. BMC Complement Altern Med, 15, 266.	Exclusion	Exclusion by duplication
808	Bufei Yishen granule combined with acupoint sticking improves pulmonary function and morphormetry in chronic obstructive pulmonary disease rats. Bmc Complementary and Alternative Medicine, 15.	Exclusion	Exclusion by duplication
809	American Thoracic Society 2018 International Conference. American Journal of Respiratory and Critical Care Medicine, 197.	Exclusion	Unrelated to the topic by reading the title and abstract
810	Airway responsiveness to adenosine after a single dose of fluticasone propionate discriminates asthma from COPD. Pulmonary Pharmacology and Therapeutics, 27, 70-75.	Exclusion	Unrelated to the topic by reading the title and abstract
811	AHRQ Comparative Effectiveness Reviews. In Pharmacologic and Nonpharmacologic Therapies in Adult Patients With Exacerbation of COPD: A Systematic Review. Rockville (MD): Agency for Healthcare Research and Quality (US).	Exclusion	Unrelated to the topic by reading the title and abstract
812	Effect of tiotropium bromide on the cardiovascular response to exercise in COPD. Respiratory Medicine, 101, 2017-2024.	Exclusion	Exclusion by duplication
813	Additive effects of salmeterol and fluticasone or theophylline in COPD. Chest, 118, 1576-1581.	Exclusion	Unrelated to the topic by reading the title and abstract
814	Additive effects of combination treatment of salbutamol and slow-release theophylline as compared with salbutamol alone. Fortschritte der Medizin, 107, 67-72.	Exclusion	Reports not retrieved
815	Tiotropium as a first maintenance drug in COPD: secondary analysis of the UPLIFT trial. The european respiratory journal, 36, 65‐73.	Exclusion	Exclusion by duplication
816	Addition of anticholinergic solution prolongs bronchodilator effect of beta 2 agonists in patients with chronic obstructive pulmonary disease. Am J Med, 100, 40s-48s.	Exclusion	Unrelated to the topic by reading the title and abstract
817	Effects of theophylline and ipratropium bromide on exercise performance in patients with stable chronic obstructive pulmonary disease. Thorax, 53, 269‐273.	Exclusion	Exclusion by duplication
818	Acute response to bronchodilator. An imperfect guide for bronchodilator therapy in chronic airflow limitation. Archives of internal medicine, 148, 1949‐1952.	Exclusion	Unrelated to the topic by reading the title and abstract
819	Acute exacerbations of chronic obstructive pulmonary disease. Emergency medicine clinics of North America, 21, 331‐52, viii.	Exclusion	Unrelated to the topic by reading the title and abstract
820	Two different dosages of nebulized steroid versus parenteral steroid in the management of COPD exacerbations: a randomized control trial. Medical science monitor, 20, 513‐520.	Exclusion	Exclusion by duplication
821	Acute administration of bronchodilators on exercise tolerance in treated COPD patients. Pulmonary Pharmacology and Therapeutics, 24, 49-54.	Exclusion	Unrelated to the topic by reading the title and abstract
822	Determination of theophylline bioavailability using saliva theophylline concentrations. Pharmacotherapy, 3, 235-8.	Exclusion	Exclusion by duplication
823	Determination of theophylline bioavailability using saliva theophylline concentrations. Pharmacotherapy, 3, 235‐238.	Exclusion	Exclusion by duplication
824	Acebrophylline and theophylline in the treatment of bronchial asthma. An open comparative, randomized study. Acta Therapeutica, 21, 101-111.	Exclusion	Unrelated to the topic by reading the title and abstract
825	ACCORD COPD II: A randomized clinical trial to evaluate the 12-week efficacy and safety of twice-daily aclidinium bromide in chronic obstructive pulmonary disease patients. Clinical Drug Investigation, 33, 893-904.	Exclusion	Unrelated to the topic by reading the title and abstract
826	Absence of electrocardiographic findings and improved function with once-daily tiotropium in patients with chronic obstructive pulmonary disease. Pharmacotherapy, 25, 1708-1718.	Exclusion	Unrelated to the topic by reading the title and abstract
827	A systematic review of the effects of bronchodilators on exercise capacity in patients with COPD. Chest, 121, 597-608.	Exclusion	Unrelated to the topic by reading the title and abstract
828	Once-daily dosing of a new ultrasustained-release theophylline preparation. Respiration; international review of thoracic diseases, 52, 144‐153.	Exclusion	Exclusion by duplication
829	A systematic review and meta-analysis of the herbal formula Buzhong Yiqi Tang for stable chronic obstructive pulmonary disease. Complementary Therapies in Medicine, 29, 94-108.	Exclusion	Unrelated to the topic by reading the title and abstract
830	A short-term comparison of fluticasone propionate/salmeterol with ipratropium bromide/albuterol for the treatment of COPD. Treatments in Respiratory Medicine, 3, 173-181.	Exclusion	Unrelated to the topic by reading the title and abstract
831	A review of the use of adjunctive therapies in severe acute asthma exacerbation in critically ill children. Expert Review of Respiratory Medicine, 8, 423-441.	Exclusion	Unrelated to the topic by reading the title and abstract
832	A review of Formoterol in chronic obstructive pulmonary disease. American Journal of Respiratory Medicine, 1, 285-300.	Exclusion	Unrelated to the topic by reading the title and abstract
833	Famotidine effects on theophylline pharmacokinetics in subjects affected by COPD. Comparison with cimetidine and placebo. Chest, 94, 807‐810.	Exclusion	Exclusion by duplication
834	A rapid monoclonal antibody blood theophylline assay; lack of cross-reactivity with enprofylline. Therapeutic drug monitoring, 16, 323‐326.	Exclusion	Unrelated to the topic by reading the title and abstract
835	A randomized, single-blind study of lansoprazole for the prevention of exacerbations of chronic obstructive pulmonary disease in older patients. Journal of the American Geriatrics Society, 57, 1453-1457.	Exclusion	Unrelated to the topic by reading the title and abstract
836	A randomized, controlled trial of theophylline in patients with severe chronic obstructive pulmonary disease. New England Journal of Medicine, 320, 1521-1525.	Exclusion	Unrelated to the topic by reading the title and abstract
837	A randomized trial to evaluate the sustained efficacy of a mucus clearance device in ambulatory patients with chronic obstructive pulmonary disease. Canadian Respiratory Journal, 11, 567-572.	Exclusion	Unrelated to the topic by reading the title and abstract
838	Effect of theophylline on exercise capacity in COPD patients treated with combination long-acting bronchodilator therapy: A pilot study. International Journal of COPD, 7, 245-252.	Exclusion	Exclusion by duplication
839	Effect of theophylline on exercise capacity in COPD patients treated with combination long-acting bronchodilator therapy: a pilot study. Int J Chron Obstruct Pulmon Dis, 7, 245-52.	Exclusion	Exclusion by duplication
840	Effect of theophylline on exercise capacity in COPD patients treated with combination long-acting bronchodilator therapy: a pilot study. International journal of chronic obstructive pulmonary disease, 7, 245‐252.	Exclusion	Exclusion by duplication
841	A randomized study of tiotropium Respimat® Soft MistTM Inhaler vs. ipratropium pMDI in COPD. Respiratory Medicine, 102, 32-41.	Exclusion	Unrelated to the topic by reading the title and abstract
842	A randomized controlled trial to assess the efficacy of tiotropium in Canadian patients with chronic obstructive pulmonary disease. Canadian Respiratory Journal, 14, 465-472.	Exclusion	Unrelated to the topic by reading the title and abstract
843	A randomized controlled trial of methylprednisolone in the emergency treatment of acute exacerbations of COPD. Chest, 95, 563-7.	Exclusion	Unrelated to the topic by reading the title and abstract
844	A prospective randomized controlled study: Theophylline on oxidative stress and steroid sensitivity in chronic obstructive pulmonary disease patients. International Journal of Pharmaceutical Investigation, 7, 119-124.	Exclusion	Unrelated to the topic by reading the title and abstract
845	A prospective randomised, double-blind controlled trial of intravenous aminophylline versus placebo in patients with acute exacerbations of COPD. https://trialsearch.who.int/Trial2.aspx?TrialID=ISRCTN17312089.	Exclusion	Unrelated to the topic by reading the title and abstract
846	A pragmatic randomized controlled trial to improve inhaler technique using mHealth. Clinical and Translational Allergy, 10.	Exclusion	Unrelated to the topic by reading the title and abstract
847	Serum theophylline concentrations in patients with chronic obstructive lung diseases: a comparison of 2 methods]. Pneumologie, 44 Suppl 1, 283-4.	Exclusion	Exclusion by duplication
848	A pilot study to assess the effects of combining fluticasone propionate/salmeterol and tiotropium on the airflow obstruction of patients with severe-to-very severe COPD. Pulmonary Pharmacology & Therapeutics, 20, 556-561.	Exclusion	Unrelated to the topic by reading the title and abstract
849	A phase 3, randomized, double-blind, clinical study to evaluate the long-term safety and efficacy of gefapixant in Japanese adult participants with refractory or unexplained chronic cough. Allergology International, 71, 498-504.	Exclusion	Unrelated to the topic by reading the title and abstract
850	A multicenter randomized, double-blind, placebo-controlled trial to evaluate the safety and efficacy of rhubarb in treating acute exacerbation of chronic obstructive pulmonary disease of the syndrome type phlegm-heat obstructing the lungs. Journal of Traditional Chinese Medical Sciences, 3, 71-80.	Exclusion	Unrelated to the topic by reading the title and abstract
851	Pentoxifylline or theophylline use in hospitalized COVID-19 patients requiring oxygen support. Clinical Respiratory Journal, 15, 843-846.	Exclusion	Exclusion by duplication
852	Pentoxifylline or theophylline use in hospitalized COVID-19 patients requiring oxygen support. Clin Respir J, 15, 843-846.	Exclusion	Exclusion by duplication
853	A meta-analysis on the efficacy of oral theophylline in patients with stable COPD. International journal of chronic obstructive pulmonary disease, 1, 261-266.	Exclusion	Unrelated to the topic by reading the title and abstract
854	Does Left-Lateral Decubitus (LLD) Posture Affect Theophylline Absorption?: exploratory Analysis of a Prospective, Randomized, Steady-State Study in Stable Adult Asthmatic/COPD Patients. JACCP journal of the american college of clinical pharmacy, 5, 1463.	Exclusion	Exclusion by duplication
855	A long-term evaluation of once-daily inhaled tiotropium in chronic obstructive pulmonary disease. European Respiratory Journal, 19, 217-224.	Exclusion	Unrelated to the topic by reading the title and abstract
856	A FACTOR-ANALYSIS OF DYSPNEA RATINGS, RESPIRATORY MUSCLE STRENGTH, AND LUNG-FUNCTION IN PATIENTS WITH CHRONIC OBSTRUCTIVE PULMONARY-DISEASE. American Review of Respiratory Disease, 145, 467-470.	Exclusion	Unrelated to the topic by reading the title and abstract
857	Meta-analysis of efficacy and safety of oral theophylline in chronic obstructive pulmonary disease]. Zhonghua Yi Xue Za Zhi, 90, 540-6.	Exclusion	Exclusion by duplication
858	A double-blind comparison of verapamil and labetalol in hypertensive patients with coexisting chronic obstructive airways disease.	Exclusion	Unrelated to the topic by reading the title and abstract
859	A double-blind comparison of a microcrystalline theophylline tablet and salbutamol in reversible airways obstruction. Br J Clin Pract, 30, 212-6.	Exclusion	Unrelated to the topic by reading the title and abstract
860	Comparative study on the efficacy of tiotropium bromide inhalation and oral doxofylline treatment of moderate to severe stable chronic obstructive pulmonary disease. Journal of Huazhong University of Science and Technology - Medical Science, 31, 614-618.	Exclusion	Exclusion by duplication
861	Comparative study on the efficacy of tiotropium bromide inhalation and oral doxofylline treatment of moderate to severe stable chronic obstructive pulmonary disease. J Huazhong Univ Sci Technolog Med Sci, 31, 614.	Exclusion	Exclusion by duplication
862	Comparative Study on the Efficacy of Tiotropium Bromide Inhalation and Oral Doxofylline Treatment of Moderate to Severe Stable Chronic Obstructive Pulmonary Disease. Journal of Huazhong University of Science and Technology-Medical Sciences, 31, 614-618.	Exclusion	Exclusion by duplication
863	A dose-ranging study of tiotropium delivered via Respimat® Soft Mist™ inhaler or HandiHaler® in COPD patients. International Journal of COPD, 2, 559-565.	Exclusion	Unrelated to the topic by reading the title and abstract
864	Study on efficacy and safety of doxofylline for preventing ticagrelor-related dyspnea in patients with chronic obstructive pulmonary disease. Pharmaceutical care and research, 20, 428‐432.	Exclusion	Exclusion by duplication
865	A dose-ranging study of indacaterol in obstructive airways disease, with a tiotropium comparison. Respiratory Medicine, 102, 1033-1044.	Exclusion	Unrelated to the topic by reading the title and abstract
866	Effect of methylphenidatum in inspiratory muscles function in patients with chronic obstructive pulmonary disease and its mechanism. Hua xi yi ke da xue xue bao [Journal of West China University of Medical Sciences], 28, 77‐80.	Exclusion	Exclusion by duplication
867	Effect of methylphenidatum on inspiratory muscles function in patients with chronic obstructive pulmonary disease and its mechanism. Hua xi yi ke da xue xue bao = journal of west china university of medical sciences = huaxi yike daxue xuebao, 28, 77‐80.	Exclusion	Exclusion by duplication
868	Effect of methylphenidatum on inspiratory muscles function in patients with chronic obstructive pulmonary disease and its mechanism]. Hua Xi Yi Ke Da Xue Xue Bao, 28, 77-80.	Exclusion	Exclusion by duplication
869	A COPD health management program in a community-based primary care setting: A randomized controlled trial. Respiratory Care, 60, 102-112.	Exclusion	Unrelated to the topic by reading the title and abstract
870	A comparison of non-tapering vs. tapering prednisolone in acute exacerbation of asthma involving use of the low-dose ACTH test. International Journal of Clinical Pharmacology and Therapeutics, 40, 256-262.	Exclusion	Unrelated to the topic by reading the title and abstract
871	A comparison of inhaled ipratropium, oral theophylline plus inhaled β- agonist, and the combination of all three in patients with COPD. Chest, 105, 1089-1094.	Exclusion	Unrelated to the topic by reading the title and abstract
872	A comparison between inhaled salmeterol and theophylline in the short-term treatment of stable chronic obstructive pulmonary disease. Pulm Pharmacol Ther, 18, 103-8.	Exclusion	Reports not retrieved
873	A comparative trial of combination therapy in obstructive airways disease. Curr Med Res Opin, 7, 23-7.	Exclusion	Unrelated to the topic by reading the title and abstract
874	A clinical study of AECOPD in Southern China. American Journal of Respiratory and Critical Care Medicine, 197.	Exclusion	Unrelated to the topic by reading the title and abstract
875	A chinese herbal formula ameliorates COPD by inhibiting the inflammatory response via downregulation of p65, JNK, and p38. Phytomedicine, 83.	Exclusion	Unrelated to the topic by reading the title and abstract
876	A benefit-risk assessment of inhaled long-acting beta2-agonists in the management of obstructive pulmonary disease. Drug Saf, 27, 689-715.	Exclusion	Unrelated to the topic by reading the title and abstract
877	A B113randomized controlled trial of computerized pharmacokinetic theophylline dosing versus empiric physician dosing. Clinical pharmacology and therapeutics, 53, 684‐690.	Exclusion	Unrelated to the topic by reading the title and abstract
878	A 4-year trial of tiotropium in chronic obstructive pulmonary disease. New England Journal of Medicine, 359, 1543-1554.	Exclusion	Unrelated to the topic by reading the title and abstract
879	28-Day safety and tolerability of umeclidinium in combination with vilanterol in COPD: A randomized placebo-controlled trial. Pulmonary Pharmacology and Therapeutics, 25, 465-471.	Exclusion	Unrelated to the topic by reading the title and abstract
880	Therapy of chronic obstructive pulmonary disease. Pharmacology & Therapeutics, 97, 87-94.	Exclusion	Unrelated to the topic by reading the title and abstract
881	AMINOPHYLLINE THERAPY FOR ACUTE BRONCHOSPASTIC DISEASE IN THE EMERGENCY ROOM. Annals of Internal Medicine, 115, 241-247.	Exclusion	Exclusion by duplication
882	Aminophylline therapy for acute bronchospastic disease in the emergency room. Annals of Internal Medicine, 115, 241-247.	Exclusion	Exclusion by duplication
883	Aminophylline therapy for acute bronchospastic disease in the emergency room. Ann Intern Med, 115, 241-7.	Exclusion	Exclusion by duplication
884	The Calcium Sensitizer Levosimendan Improves Human Diaphragm Function. American Journal of Respiratory and Critical Care Medicine, 185, 90-95.	Exclusion	Unrelated to the topic by reading the title and abstract
885	Testosterone treatment improves body composition and sexual function in men with COPD, in a 6-month randomized controlled trial. Respiratory Medicine, 98, 906-913.	Exclusion	Unrelated to the topic by reading the title and abstract
886	Potential adverse effects of bronchodilators in the treatment of airways obstruction in older people - Recommendations for prescribing. Drugs & Aging, 25, 415-443.	Exclusion	Unrelated to the topic by reading the title and abstract
887	Phyllocontin in chronic airflow obstruction. Br J Clin Pract, 38, 63-5.	Exclusion	Unrelated to the topic by reading the title and abstract
888	Effectiveness of Bufei Yishen Granule (eyene,<SUP>0</SUP>c⟩Se,3/4e¢uc<SUP>2</SUP>') combined with acupoint sticking therapy on quality of life in patients with stable chronic obstructive pulmonary disease. Chinese Journal of Integrative Medicine, 19, 260-268.	Exclusion	Exclusion by duplication
889	Effectiveness of bufei yishen granule combined with acupoint sticking therapy on quality of life in patients with stable chronic obstructive pulmonary disease. Chinese Journal of Integrative Medicine, 19, 260-268.	Exclusion	Exclusion by duplication
890	Phosphodiesterase inhibitors (PDE inhibitors) and male reproduction. 29-38.	Exclusion	Unrelated to the topic by reading the title and abstract
891	Clinical controlled study of shenmai injection and aminophylline on diaphragm fatigue. Zhongguo zhong xi yi jie he za zhi zhongguo zhongxiyi jiehe zazhi = chinese journal of integrated traditional and western medicine, 20, 519‐520.	Exclusion	Exclusion by duplication
892	Pharmacological treatment of exercise dyspnoea. Monaldi Arch Chest Dis, 56, 43-7.	Exclusion	Unrelated to the topic by reading the title and abstract
893	Methyl-xanthines for exacerbations of chronic obstructive pulmonary disease. Cochrane Database Syst Rev, Cd002168.	Exclusion	Unrelated to the topic by reading the title and abstract
894	Effects of Tiotropium Combined with Theophylline on Stable COPD Patients of Group B, D and its Impact on Small Airway Function: A Randomized Controlled Trial. Advances in Therapy, 35, 2201-2213.	Exclusion	Exclusion by duplication
895	Effects of Tiotropium Combined with Theophylline on Stable COPD Patients of Group B, D and its Impact on Small Airway Function: A Randomized Controlled Trial. Adv Ther, 35, 2201-2213.	Exclusion	Exclusion by duplication
896	Effects of Tiotropium Combined with Theophylline on Stable COPD Patients of Group B, D and its Impact on Small Airway Function: a Randomized Controlled Trial. Advances in therapy, 35, 2201‐2213.	Exclusion	Exclusion by duplication
897	Clinical efficacy of farcosolvin syrup (ambroxol-theophylline-guaiphenesin mixture) in the treatment of acute exacerbation of chronic bronchitis. Int J Chron Obstruct Pulmon Dis, 5, 251-6.	Exclusion	Exclusion by duplication
898	Medical treatment of COPD patients with mild and moderate airflow obstruction. Current Respiratory Medicine Reviews, 8, 454-463.	Exclusion	Unrelated to the topic by reading the title and abstract
899	Isoproterenol challenge during placebo and oral theophylline therapy in chronic obstructive pulmonary disease. Am Rev Respir Dis, 123, 340-2.	Exclusion	Unrelated to the topic by reading the title and abstract
900	Nebulized ipratropium bromide in ventilator-assisted patients with chronic bronchitis. Chest, 105, 1511-5.	Exclusion	Exclusion by duplication
901	Heart rhythm changes in patients with chronic obstructive bronchopneumopathies: effects of different methylxanthine drugs. Minerva cardioangiologica, 40, 31‐39.	Exclusion	Unrelated to the topic by reading the title and abstract
902	NEBULIZED IPRATROPIUM BROMIDE IN VENTILATOR-ASSISTED PATIENTS WITH CHRONIC-BRONCHITIS. Chest, 105, 1511-1515.	Exclusion	Exclusion by duplication
903	Formoterol: a review of its use in chronic obstructive pulmonary disease. Am J Respir Med, 1, 285-300.	Exclusion	Unrelated to the topic by reading the title and abstract
904	Exhaled nitric oxide in pulmonary diseases a comprehensive review. Chest, 138, 682-692.	Exclusion	Unrelated to the topic by reading the title and abstract
905	Different bronchodilator combinations have similar effects on health status in COPD. Pulmonary Pharmacology & Therapeutics, 19, 101-106.	Exclusion	Exclusion by duplication
906	Endogenous opioids modify dyspnoea during treadmill exercise in patients with COPD. Eur Respir J, 33, 771-7.	Exclusion	Unrelated to the topic by reading the title and abstract
907	Efficacy of inhaled metaproterenol and orally-administered theophylline in patients with chronic airflow obstruction. Chest, 89, 171-3.	Exclusion	Unrelated to the topic by reading the title and abstract
908	Effect of theophylline pharmacokinetic monitoring service on cost and quality of care. American journal of hospital pharmacy, 39, 1656‐1662.	Exclusion	Unrelated to the topic by reading the title and abstract
909	Dose response relation to oral theophylline in severe chronic obstructive airways disease. Bmj, 297, 1506-10.	Exclusion	Unrelated to the topic by reading the title and abstract
910	Controlled trial of the effect of repeated administration of ipratropium bromide on ventilatory function of patients with severe chronic airways obstructiion. British Journal of Diseases of the Chest, 74, 135-141.	Exclusion	Unrelated to the topic by reading the title and abstract
911	Effect of theophylline associated with short-acting or long-acting inhaled beta2-agonists in patients with stable chronic obstructive pulmonary disease: a systematic review. J Bras Pneumol, 33, 152-60.	Exclusion	Exclusion by duplication
912	Effect of theophylline associated with short-acting or long-acting inhaled β6-agonists in patients with stable chronic obstructive pulmonary disease: A systematic review. Jornal Brasileiro de Pneumologia, 33, 152-160.	Exclusion	Exclusion by duplication
913	Comparison of the efficacy, tolerability, and safety of formoterol dry powder and oral, slow-release theophylline in the treatment of COPD. Chest, 121, 1058-1069.	Exclusion	Unrelated to the topic by reading the title and abstract
914	Comparative Efficacy of Chinese Herbal Injections for Treating Acute Exacerbation of Chronic Obstructive Pulmonary Disease: A Bayesian Network Meta-Analysis of Randomized Controlled Trials. Evidence-based Complementary and Alternative Medicine, 2018.	Exclusion	Unrelated to the topic by reading the title and abstract
915	Intravenous diuretic and vasodilator therapy reduce plasma brain natriuretic peptide levels in acute exacerbation of chronic obstructive pulmonary disease. Respirology, 17, 715-20.	Exclusion	Exclusion by duplication
916	Clinical study on eucalyptol, limonene and pinene enteric soft capsules combined with doxofylline in treatment of acute attack of chronic obstructive pulmonary disease. Drugs and clinic, 34, 2640‐2644.	Exclusion	Unrelated to the topic by reading the title and abstract
917	Clinical comparison of albuterol, isoetharine, and metaproterenol given by aerosol inhalation. Clin Pharm, 2, 129-34.	Exclusion	Unrelated to the topic by reading the title and abstract
918	Clinical and functional benefits of adding theophylline to a standard treatment with short acting bronchodilators in patients with COPD. Revista Medica de Chile, 133, 1211-1219.	Exclusion	Non-RCTs
919	Chronic obstructive pulmonary disease. Medical Principles and Practice, 7, 1-17.	Exclusion	Unrelated to the topic by reading the title and abstract
920	Anti-inflammatory effects and clinical efficacy of theophylline and tulobuterol in mild-to-moderate chronic obstructive pulmonary disease. Pulmonary Pharmacology & Therapeutics, 21, 874-878.	Exclusion	Unrelated to the topic by reading the title and abstract
921	An overview of the current management of chronic obstructive pulmonary disease: can we go beyond the GOLD recommendations? Expert Review of Respiratory Medicine, 12, 43-54.	Exclusion	Unrelated to the topic by reading the title and abstract
922	Positive benefits of theophylline in a randomized, double-blind, parallel-group, placebo-controlled study of low-dose, slow-release theophylline in the treatment of COPD for 1 year. Respirology, 11, 603-610.	Exclusion	Exclusion by duplication
923	Positive benefits of theophylline in a randomized, double-blind, parallel-group, placebo-controlled study of low-dose, slow-release theophylline in the treatment of COPD for 1 year. Respirology, 11, 603-10.	Exclusion	Exclusion by duplication
924	Acute bronchodilating effects of ipratropium bromide and theophylline in chronic obstructive pulmonary disease. Am J Med, 91, 24s-27s.	Exclusion	Unrelated to the topic by reading the title and abstract
925	Aclidinium improves exercise endurance, dyspnea, lung hyperinflation, and physical activity in patients with COPD: A randomized, placebo-controlled, crossover trial. BMC Pulmonary Medicine, 14.	Exclusion	Unrelated to the topic by reading the title and abstract
926	A randomized, placebo-controlled trial of a leukotriene synthesis inhibitor in patients with COPD. Chest, 122, 289-294.	Exclusion	Unrelated to the topic by reading the title and abstract
927	Theophylline in the treatment of chronic obstructive pulmonary disease: a randomized, double-blind, placebo-controlled study. Zhonghua jie he he hu xi za zhi = Zhonghua jiehe he huxi zazhi = Chinese journal of tuberculosis and respiratory diseases, 29, 577-582.	Exclusion	Exclusion by duplication
928	A novel bronchodilator xanthine apparently without adenosine receptor antagonism and tremorogenic effect. Eur J Respir Dis, 64, 333-9.	Exclusion	Unrelated to the topic by reading the title and abstract
929	[Theophylline in the treatment of chronic obstructive pulmonary disease: a randomized, double-blind, placebo-controlled study]. Zhonghua Jie He He Hu Xi Za Zhi, 29, 577-82.	Exclusion	Exclusion by duplication
930	A comparison of the efficacy of once-daily fluticasone furoate/vilanterole with twice-daily fluticasone propionate/salmeterol in asthma-COPD overlap syndrome. Pulmonary Pharmacology and Therapeutics, 35, 28-33.	Exclusion	Unrelated to the topic by reading the title and abstract
931	A comparison of oral beta2-agonists clenbuterol and salbutamol in obstructive lung disease: A double-blind cross-over study. Current Therapeutic Research - Clinical and Experimental, 37, 51-57.	Exclusion	Unrelated to the topic by reading the title and abstract
932	A comparison of enprofylline and theophylline in the maintenance therapy of chronic reversible obstructive airway disease. Journal of allergy and clinical immunology, 85, 514‐521.	Exclusion	Unrelated to the topic by reading the title and abstract
933	--- (2020) Effect of add-on Doxofylline on Lung Function in Stable COPD. https://clinicaltrials.gov/show/NCT04238221.	Exclusion	Unrelated to the topic by reading the title and abstract
934	Salmeterol plus theophylline combination therapy in the treatment of COPD. Chest, 119, 1661-1670.	Exclusion	Exclusion by duplication
935	Salmeterol plus theophylline combination therapy in the treatment of COPD. Chest, 119, 1661-70.	Exclusion	Exclusion by duplication
