# Supplementary material for: Effects of additional oral theophylline with inhaled therapy in patients with stable chronic obstructive pulmonary disease: A systematic review and meta-analysis
Source: PLoS One. 2025 May 6;20(5):e0321984. doi: 10.1371/journal.pone.0321984 (PMC12054895; doi:10.1371/journal.pone.0321984)
Supplement: S4 Data — (XLSX) [file pone.0321984.s004.xlsx]

## Sheet: Sheet1
Studies	Random sequence generation (selection bias)	Allocation concealment (selection bias)	Blinding of paiticipants and personnel（performance bias)	Blinding of outcome assessment (detection bias)	Incomplete outcome data (attrition bias)	Selective reporting (reporting bias)	Other bias
Borja G. Cosío 2016	central computer-generated randomisation	unclear	double blind	double blind	NO	NO	unclear
CJ.CLARK 1980	unclear	unclear	double blind	double blind	NO	NO	unclear
Graham Devereux 2018	Internet-based computerized randomization system	unclear	double blind	double blind	NO	NO	unclear
Koichi Nishimura 1993	unclear	unclear	double blind	double blind	NO	NO	unclear
Koichi Nishimura 1995	unclear	unclear	double blind	double blind	NO	NO	unclear
Peter Thomas 1992	random number table	unclear	double blind	double blind	NO	NO	unclear
Richard L 2001	unclear	unclear	double blind	double blind	NO	NO	unclear
Subramanian 2015	unclear	unclear	double blind	double blind	NO	NO	unclear
V.B ELLIA 2002	unclear	unclear	double blind	double blind	NO	NO	unclear
xiao-feng xiong 2018	computer-generated randomization	unclear	unclear	unclear	NO	NO	unclear
